# Supplementary material for: Radiosensitization-Related Cuproptosis LncRNA Signature in Non-Small Cell Lung Cancer
Source: Genes (Basel). 2022 Nov 9;13(11):2080. doi: 10.3390/genes13112080 (PMC9690519; doi:10.3390/genes13112080)
Supplement: Supplementary file 1 [file genes-13-02080-s001.zip]

Archive with 3 entries (3 files):
- correlation prediction model-Supplementary table S3.xls
- cuproptosis-related  lncRNAs and genes corResult-Supplementary table S2.xls
- cuproptosis-related  lncRNAs-Supplementary table S1.xls
