# Supplementary material for: Radiosensitization-Related Cuproptosis LncRNA Signature in Non-Small Cell Lung Cancer
Source: Genes (Basel). 2022 Nov 9;13(11):2080. doi: 10.3390/genes13112080 (PMC9690519; doi:10.3390/genes13112080)
Supplement: Supplementary file 1 [file genes-13-02080-s001.zip › correlation prediction model-Supplementary table S3.xls]

## Sheet: correlation prediction model-Su
id	futime	fustat	AC104088.1	PPP4R3B-DT	AC006042.3	LUCAT1	HHLA3-AS1	LINC02029	riskScore	risk
TCGA-NC-A5HP	2.10959	1	0.93659	1.74791	0.110027	0.452325	0.415551	0	0.550615	low
TCGA-63-A5MM	1.24932	1	0.0510051	0.520204	0.0377642	0.57205	0.131925	0.0858318	2.78096	high
TCGA-66-2794	4.50685	0	0.911748	0.50005	0.168283	0.179724	0.0527269	0	0.754326	low
TCGA-58-A46K	2.86301	1	1.1595	1.0973	0.131874	3.07061	0.157292	0.0315684	1.41874	high
TCGA-18-3408	6.31233	1	1.70564	1.19955	0.381913	0.396114	0	0	0.138982	low
TCGA-NC-A5HG	5.37808	0	1.85005	1.68596	0.118982	0.277013	0.0962267	0	0.195375	low
TCGA-70-6723	1.0274	0	3.3242	1.08214	0.0228613	2.4878	0.230206	0.0211482	0.326209	low
TCGA-37-A5EL	3.13151	1	1.75468	1.04981	0.0341772	0.473474	0.0809319	0.151619	0.513983	low
TCGA-21-1081	0.778082	1	1.08536	1.01258	0.0672287	0.41924	0.447407	0.0824327	1.03635	high
TCGA-39-5040	1.42192	1	0.287213	0.860283	0.139425	0.351216	1.98372	0.0134704	6.65445	high
TCGA-46-6026	1.1589	0	0.399464	1.07015	0.0476609	0.238888	0.382021	0.0332141	1.49462	high
TCGA-21-5787	0.90137	1	0.246802	0.494937	0.214649	0.128079	0	0	1.02755	low
TCGA-MF-A522	0.986301	1	0.413858	1.00878	0.113195	1.91144	0.0464811	0.154699	1.88673	high
TCGA-NC-A5HF	0.378082	1	0.552037	1.44345	0.0874142	0.862876	0.293397	0.100556	1.10777	high
TCGA-46-3769	0.369863	0	1.69125	0.622331	0.034444	0.396893	0.158743	0.108603	0.737729	low
TCGA-43-7658	6.51507	1	0.492735	1.86761	0.378553	0.060598	0.0678385	0.0523954	0.216766	low
TCGA-63-7023	4.60822	0	0.676613	1.15386	0.160406	0.059404	0	0	0.525793	low
TCGA-58-8391	5.93699	0	1.28353	0.925192	0.0429282	0.745473	0.051509	0.0200028	0.744353	low
TCGA-94-A5I4	1.34521	0	1.23544	1.34519	0.102922	0.595508	0	0.0954042	0.465629	low
TCGA-33-AASI	3.68219	1	0.736326	0.944962	0.0914466	0.0551726	0	0.064019	0.75333	low
TCGA-77-6844	6.25753	1	0.0827525	1.1147	0.120378	0.0441899	0.274353	0.0144358	1.24107	high
TCGA-18-5592	4.16164	0	1.43817	1.13312	0.1265	0.850026	0.077441	0	0.468185	low
TCGA-92-8063	0.334247	0	0.437664	0.82978	0.0614761	1.75512	0.143762	0	2.19749	high
TCGA-78-7539	2.16712	0	0.728568	0.856503	0.589164	0.0677425	0.0346104	0	0.190142	low
TCGA-55-7574	2.72603	1	0.44232	0.95934	0.21245	0.902684	0.172861	0.134596	1.1151	high
TCGA-05-5425	2.41644	0	0.537418	0.731245	0.198932	0.121782	0	0.0721168	0.775028	low
TCGA-64-5778	3.57534	0	0.0647714	3.02707	0.526017	1.34956	0.406892	0.5397	0.289172	low
TCGA-55-8094	1.48219	0	1.47977	0.635461	0.094393	0.302909	0.112866	0.189859	0.721988	low
TCGA-05-4424	2.50137	0	1.24162	0.886068	0.181545	0.193828	0	0.0221859	0.417909	low
TCGA-73-4676	0.769863	1	0	0.899827	0.597762	2.03816	1.18703	2.65532	21.1257	high
TCGA-38-4630	2.93973	1	0.0584445	1.44522	0.12619	0.086396	0.32962	0.0101243	1.04348	high
TCGA-75-7027	8.38082	0	1.55807	1.03766	0.125263	1.48902	0.0915278	0.0120479	0.589567	low
TCGA-78-8662	9.20822	1	0.378104	1.96049	0.436508	0.0883395	0	0	0.169267	low
TCGA-55-7995	2.43562	0	1.09707	0.802164	0.110978	0.90436	0.282758	0.0394495	1.03099	high
TCGA-73-4659	1.94795	1	0.32745	0.658885	0.0192222	0.977059	0	0	2.02653	high
TCGA-50-5045	5.95616	1	0.0497463	1.13279	0.649688	0.504839	0.169243	0.295241	0.381147	low
TCGA-62-A472	2.49315	0	0.124339	1.36709	1.17656	5.34499	0.484569	0.795717	0.789091	low
TCGA-78-7152	3.32877	1	0	0.534478	0.445288	0.0608519	0	0.0396404	0.630727	low
TCGA-78-7220	2.21096	1	1.96771	0.362846	0.214286	1.32829	0	0.0212014	0.475775	low
TCGA-97-7546	3.52055	0	0	0.354623	0.806511	0.245997	0.248276	0.0206634	0.337874	low
TCGA-75-6214	3.05479	1	1.2765	0.878035	0.107899	0.163865	0.218538	0.12399	0.673617	low
TCGA-71-6725	0.70137	0	0	0.989427	0.716049	0.0908135	0.577435	0.112397	0.388449	low
TCGA-95-8039	2.27397	0	0	0.966604	0.513466	0.47878	0.30316	0.12409	0.632224	low
TCGA-55-A4DF	1.20548	1	0.482269	0.746068	0.0908661	1.52716	0.392811	0.0427159	2.51279	high
TCGA-53-7624	2.85753	1	0.544273	0.672674	0.206049	1.3261	0.453677	0	1.72336	high
TCGA-50-8460	2.27123	0	0	0.862647	0.311025	0.124448	0.168758	0.110281	0.93456	low
TCGA-97-8175	1.50959	0	0	0.572692	0.177572	1.7312	0.144159	0.084807	2.8371	high
TCGA-86-7955	2.93699	0	0	1.15374	0.167953	1.71373	0.290281	0	2.02331	high
TCGA-44-3918	2.83836	0	0	0.875695	1.57827	4.36556	0.628438	0.718905	0.295401	low
TCGA-62-A46Y	1.13425	1	0	1.00393	0.352073	2.18563	0.601629	0.0403905	2.1822	high
TCGA-05-5428	1.83562	0	0	1.48488	1.05277	1.70565	0.147649	0.0295532	0.113642	low
TCGA-49-4506	2.73699	1	0	0.808418	0.124527	1.58805	0.0309699	0.0356289	2.27827	high
TCGA-49-AAQV	1.85479	1	0.342432	0.808069	0.386393	1.02506	0.212141	0.139347	0.887142	low
TCGA-64-5779	2.36712	0	0	0.92865	0.490308	0.41961	0.242039	0	0.572941	low
TCGA-73-4666	2.19178	0	0	0.726216	0.963232	3.02966	0.117243	0.314853	0.510632	low
TCGA-55-8299	1.28493	1	0	0.61835	0.115007	1.53846	0.378062	0.036429	3.65231	high
TCGA-50-5946	4.43014	0	0.984322	0.888521	0.463387	0.6925	0.395851	0.0508556	0.401414	low
TCGA-50-5051	1.30959	1	0	0.549701	0.289957	1.26963	0	0.0293894	1.47592	high
TCGA-73-A9RS	0.931507	1	0	1.52586	0.250297	0.275813	0.382946	0.041512	0.834692	low
TCGA-78-8660	0.879452	1	0	0.968176	0	2.38039	0.398857	0.487399	8.19291	high
TCGA-44-6774	1.80274	0	0	0.5881	0.225384	0.446396	0.094684	0.0371069	1.42181	high
TCGA-78-7166	0.706849	1	0.0830744	0.908907	0.031172	2.49371	0	0	3.36213	high
TCGA-62-A470	3.27123	1	0	0.306556	0.110423	0.0797904	0	0	1.88072	high
TCGA-MP-A4TI	1.17534	1	0	0.923545	0.0934998	0.705067	0.111805	0.128098	1.97133	high
TCGA-91-6830	0.164384	0	0	0.696407	0.209577	2.75222	0.170491	0.283116	4.174	high
TCGA-55-8301	1.46301	0	0.468855	1.25693	1.13005	0.690375	0.184268	0.0187517	0.0538362	low
TCGA-55-6981	3.77808	1	0.108474	0.598235	0.0807254	1.06839	0.0966124	0.110775	2.62434	high
TCGA-55-6968	3.54247	1	0.375345	0.779884	0.178107	0.682888	0.0741105	0.028918	1.12791	high
TCGA-MP-A4TK	1.59452	1	0	0.69188	0.212937	1.33978	0.342522	0.121976	2.55369	high
TCGA-50-6673	0.060274	1	0.261809	0.408555	0.197422	0.3849	0	0	1.24327	high
TCGA-55-7815	2.11781	0	0	0.943949	0.086886	0.938931	0	0	1.72133	high
TCGA-97-8176	1.28219	1	0	0.609816	0.1091	3.48205	0.191321	0.172608	7.05613	high
TCGA-55-8615	1.22192	0	0	1.5111	0.271688	0.21983	0.221885	0.13197	0.727202	low
TCGA-86-8279	2.6	0	0	1.0681	0.483714	0.233402	0.611013	0.0132218	0.70693	low
TCGA-50-5044	1.70959	1	0.0969961	0.466101	0.206344	0.212599	0	0.438704	1.85613	high
TCGA-50-6592	2.12877	1	0	1.35533	0.0402688	3.83669	0.347688	0.0187544	5.72143	high
TCGA-78-7536	0.668493	1	0	1.08996	0.151846	0.297738	0.123069	0.118373	1.28405	high
TCGA-O2-A52S	1.06027	1	1.74512	1.34932	0.0810479	1.71019	0.314296	0.0191411	0.621556	low
TCGA-49-4487	2.34247	1	0.459207	1.21125	0.528015	0.211595	0.0928619	0	0.23924	low
TCGA-49-4490	1.05479	1	0.2826	0.840833	0.145764	0.25097	0.173702	0.0692148	1.243	high
TCGA-44-7661	1.52603	1	0	0.483804	0.0294098	2.6004	0.260965	0.351718	8.94952	high
TCGA-O2-A52V	3.65753	1	0.0531062	1.02015	0.077611	0.291478	0.340347	0	1.75869	high
TCGA-69-8453	2.2274	0	0.214703	0.611627	0.0828809	0.163201	0.0504409	0.131811	1.69104	high
TCGA-93-A4JP	1.58356	0	0.0518599	0.605828	0.344537	0.107197	0.405589	0	1.10068	high
TCGA-43-2576	3.35068	0	0.0659272	0.691881	0.14193	0.470867	0.114958	0.381459	2.24773	high
TCGA-85-6561	3.35342	0	1.66544	0.726375	0.0981039	0.394396	0.117274	0	0.506081	low
TCGA-70-6722	1.00548	0	1.1247	0.353278	0.246643	0.180509	0.0529677	0.0307545	0.586425	low
TCGA-O2-A52Q	0.309589	1	0	0.407467	0.129594	3.45696	0.154595	0.100855	6.90159	high
TCGA-22-5471	5.05479	0	1.39874	1.12793	0	0.127234	0.0389847	0.0594702	0.549214	low
TCGA-49-4510	2.45479	1	0.0966599	1.72481	0.205655	0.271285	0.0292581	0.0113084	0.532699	low
TCGA-77-8143	2.2	1	0.171136	0.591188	0.0439606	0.0105977	0.103627	0.0204877	1.78288	high
TCGA-63-A5MN	0.945205	1	0.121853	0.703362	0	2.56983	0.108583	0.0635545	4.98785	high
TCGA-95-A4VK	1.78356	0	0	1.23306	0.175882	0.534051	0.391849	0	1.35551	high
TCGA-49-AARO	10.2986	0	0	0.928293	0.203765	1.43242	1.03546	0.45223	5.91738	high
TCGA-33-AASL	2.26301	1	0.968732	1.24164	0.0500065	0.65984	0.0599729	0.113058	0.786138	low
TCGA-56-8308	1.41644	0	0	1.72856	0	0.110226	0.236607	0	1.16917	high
TCGA-33-4582	8.6274	1	0.841031	0.901425	0.036126	0.100988	0	0.0661036	0.856272	low
TCGA-56-7579	2.60548	1	0.761687	0.889484	0	0.594652	0.101073	0	1.25224	high
TCGA-33-4586	1.1726	1	0.749099	0.507924	0.0311315	0.852539	0	0.0429944	1.57756	high
TCGA-66-2757	3.66575	1	0.100468	1.78748	0.110669	0.0449741	0	0.0860032	0.641156	low
TCGA-22-4595	2.01096	1	0.0830839	1.66815	0.0915759	0.78538	0.109518	0.057126	1.0472	high
TCGA-63-A5MT	1.36438	0	1.15282	1.33388	0.0842181	0.297709	0.100769	0.0780296	0.513477	low
TCGA-68-7756	0.553425	0	0.56429	0.740547	0.160391	0.717628	0.0986329	0.0513552	1.11795	high
TCGA-22-1017	4.06849	1	0.269932	0.713148	0.235004	0.669198	0.0851946	0.0333211	1.10001	high
TCGA-77-8145	0.580822	1	0.363646	0.478217	0.0742578	0.171033	0	0.0348018	1.49066	high
TCGA-66-2759	2.08767	0	0.3296	1.2463	0.0337155	0.58637	0.0798561	0.259112	1.51519	high
TCGA-NK-A5D1	1.4	0	0	1.63599	0.169907	0.0698926	0.633693	0.0275201	1.12659	high
TCGA-NC-A5HE	6.4	0	1.1929	1.11214	0.188264	1.69839	0.18168	0.0725146	0.762699	low
TCGA-60-2715	2.94521	1	0.115495	1.45251	0.167168	0.221432	0.229578	0.0536114	0.878664	low
TCGA-66-2783	2.07945	0	0.343871	0.952197	0.0469259	0.91857	0.110466	0.0218817	1.65912	high
TCGA-90-A59Q	0.882192	1	0.268128	1.19412	0.293712	1.20741	0.39728	0.0733906	1.10625	high
TCGA-18-3411	9.79726	0	1.59274	0.881599	0.0336329	0.950839	0	0.0311214	0.645339	low
TCGA-85-A4CN	2.84384	0	1.17414	0.756247	0	0.298512	0	0	0.825535	low
TCGA-66-2778	1.58356	0	0.764374	1.52646	0	0.367375	0.0400735	0.0308832	0.708709	low
TCGA-52-7810	2.52877	0	0.707581	0.895027	0.031702	0.179327	0	0.154417	1.07501	high
TCGA-68-A59I	1.34795	0	1.45193	1.04819	0.0873289	0.561528	0.05318	0	0.486498	low
TCGA-43-A475	0.810959	0	0.201224	0.989099	0.15096	0.664349	0.261988	0	1.38059	high
TCGA-56-A4BY	1.48767	1	0.745986	1.67206	0.32137	1.39242	0.22259	0	0.426936	low
TCGA-56-7730	0.542466	1	1.25682	1.22857	0.120081	1.39041	0.0590545	0.0115306	0.614184	low
TCGA-63-A5MP	2.10685	0	0.593311	1.40449	0.146809	0.357021	0.147213	0.0352833	0.640213	low
TCGA-77-8150	4.53425	1	0.980788	1.13831	0.123914	0.424328	0	0	0.532641	low
TCGA-98-8020	0.230137	1	0.996886	0.364438	0	0.0900716	0.128242	0.16989	1.53361	high
TCGA-46-3768	0.819178	1	0.670519	1.00418	0	0.827079	0.0373656	0.0144669	1.28062	high
TCGA-69-7974	0.50411	0	0	0.430426	0.232903	3.05333	0.0660612	0.0881272	3.98617	high
TCGA-50-5055	5.0137	1	0.289697	1.34751	0.467198	0.12582	0	0.0359813	0.269968	low
TCGA-55-8620	1.0274	1	0.739634	2.29798	0	1.9494	0.31906	0.105755	1.00662	low
TCGA-55-6982	2.72603	1	0	0.208928	0.556997	0.484635	0.171231	0.133311	0.860136	low
TCGA-55-A48Z	1.78356	0	0.337035	0.823477	0.294277	2.29432	0.433082	0.0837493	2.09552	high
TCGA-05-4382	1.66301	0	1.21028	0.792684	0.0450891	1.23288	0.156552	0.0417343	1.14987	high
TCGA-91-6847	2.30685	0	0	0.834625	0.131868	1.10934	0.157285	0	2.01423	high
TCGA-44-5643	2.77534	0	1.2855	1.54952	0	0.0134283	0.0665752	0.0259363	0.422451	low
TCGA-86-7701	2.59452	0	0	0.967006	0.0993444	0.140022	0.425639	0.374706	2.59009	high
TCGA-62-8402	4.10411	1	0.403568	1.54685	0.183879	0.395963	0.113429	0	0.570924	low
TCGA-55-8208	1.84658	0	0.283333	0.935344	0.310218	2.04884	0.045553	0.214348	1.38474	high
TCGA-49-AAR4	2.40822	1	0.306953	1.24196	0.232336	0.71843	0.395541	0.977665	2.3859	high
TCGA-50-5942	5.06027	0	0.0730773	0.484298	0.427215	0.0260915	0.127196	0	0.698848	low
TCGA-55-8205	1.6411	0	0	0.93022	0.444241	1.37575	0.11286	0.169947	0.947478	low
TCGA-L9-A8F4	1.30411	0	1.056	1.18151	0.261631	1.47165	0.424219	0.211092	0.858651	low
TCGA-49-4507	0.734247	1	0	0.869746	0.41958	2.06658	0	0.197678	1.2505	high
TCGA-44-3919	2.81096	1	0	0.858808	0.813055	1.49761	0.171873	0.0414645	0.34032	low
TCGA-50-5049	8.47671	0	0.0722018	1.12566	0.105202	0.100443	0	0	1.00952	low
TCGA-49-AARE	3.36712	1	0	2.28823	0.218029	2.29675	0.135101	0.0180203	0.836832	low
TCGA-55-7281	2.38904	0	0	0.823314	0.538461	0.0437679	0.302581	0.103922	0.549189	low
TCGA-44-6777	2.70411	1	0	0.304746	0.0884387	2.11161	0	0.0819489	4.42511	high
TCGA-MP-A4TF	0.920548	1	0.546605	1.15508	0.368482	1.95948	0.302722	0.15328	0.954458	low
TCGA-50-5072	0.684932	1	0.162774	0.764385	0.160102	1.72566	0	0	1.85211	high
TCGA-55-6970	1.27123	1	0.199643	0.694702	0.259284	0.663429	0.178411	0	1.15848	high
TCGA-50-6594	1.0137	1	0.0918338	1.05746	0.472493	2.86376	0.30238	1.3349	4.37515	high
TCGA-50-5933	6.55616	1	0.133543	0.213571	1.02603	1.54827	0.229024	0.260923	0.349395	low
TCGA-50-6593	0.920548	1	0	0.703541	0.550468	0.538904	0.492222	0.184797	0.885799	low
TCGA-99-8033	1.79726	1	0	1.02608	0.158441	3.89765	0.27447	0.0996929	5.31422	high
TCGA-55-6979	0.649315	1	0	1.45392	0.618936	1.28636	0.611197	0.0942918	0.567987	low
TCGA-50-5935	1.78904	1	0	0.533073	0.378927	0.430455	0.389403	0.0283368	1.2388	high
TCGA-MP-A4TA	2.60274	1	0	0.790986	0.194498	1.36079	0.18771	0.0379954	2.02267	high
TCGA-95-A4VP	1.65753	0	0	1.26066	0.0444219	0.143157	0	0	1.16907	high
TCGA-4B-A93V	0.821918	1	0	1.78043	0.233067	0.559254	0	0.148042	0.621883	low
TCGA-50-5930	0.772603	1	0.820973	0.782972	0.111981	0.509059	0.13374	0.0528461	0.985119	low
TCGA-MP-A4T9	3.46575	1	0.0553299	1.29744	0.575156	0.783202	0.230677	0.037929	0.384856	low
TCGA-05-4384	1.16712	0	0	0.704234	0.276708	2.26871	0.139835	0.0553255	2.27674	high
TCGA-71-8520	0.575342	1	0	0.399084	0.27993	0.555273	0.549791	0.109947	2.36994	high
TCGA-55-7913	1.53699	1	1.63083	0.910873	0	0.811226	0.215031	0.133582	0.864424	low
TCGA-50-6595	0.517808	1	0.0807236	0.250176	0.277466	0.458325	0.0718215	0.0824532	1.5056	high
TCGA-53-A4EZ	2.93425	0	0	1.13351	0.240202	0.394529	0.0871795	0.147525	0.993188	low
TCGA-44-A47A	1.27671	0	0.185442	1.29528	0.138932	0.830965	0.266356	0	1.2354	high
TCGA-J2-8194	1.98356	0	1.01749	1.28956	0.229668	1.13596	0	0	0.441103	low
TCGA-LA-A7SW	1.11781	1	2.07467	2.58996	0.19909	0.420624	0.192153	0.236151	0.0976717	low
TCGA-64-1680	3.08493	0	0	0.753439	0.371013	0.34431	0.0709649	0	0.75877	low
TCGA-55-8096	1.96986	1	0.959936	1.18083	0.158472	1.89909	0.302034	0.0631233	1.12384	high
TCGA-58-A46N	2.49315	0	0.707962	0.549128	0.0442199	0.341428	0.0530541	0.0206096	1.30861	high
TCGA-98-A53D	1.76712	1	0	0.868588	0.0819078	2.25471	0.0980197	0.0193487	3.27004	high
TCGA-56-A62T	1.20548	0	0.675195	1.16118	0.0348298	4.11644	0.234439	0.0480787	4.07839	high
TCGA-22-4605	2.66849	1	0.668406	1.00391	0.067994	0.325374	0.158538	0.0318295	1.00706	low
TCGA-52-7812	2.28767	1	0	0.933425	0.663179	2.64565	0.0934072	0.174351	0.779318	low
TCGA-NC-A5HQ	1.2274	1	1.07656	1.39821	0.117097	0.403119	0.139803	0.0371097	0.49023	low
TCGA-77-7139	11.674	0	0.682819	1.79938	0.0334802	0.216913	0	0	0.49987	low
TCGA-34-5236	0.756164	1	0	0.980628	0.0578003	1.14477	0.023466	0.0180605	2.03608	high
TCGA-NC-A5HT	2.20274	0	1.15974	1.04868	0	0.199498	0.332576	0	0.89132	low
