# Supplementary material for: Radiosensitization-Related Cuproptosis LncRNA Signature in Non-Small Cell Lung Cancer
Source: Genes (Basel). 2022 Nov 9;13(11):2080. doi: 10.3390/genes13112080 (PMC9690519; doi:10.3390/genes13112080)
Supplement: Supplementary file 1 [file genes-13-02080-s001.zip › cuproptosis-related lncRNAs and genes corResult-Supplementary table S2.xls]

## Sheet: cuproptosis-related  lncRNAs an
Cuproptosis	lncRNA	cor	pvalue	Regulation
PDHA1	AC005911.1	0.42263	3.42e-09	postive
GLS	AC018926.1	0.452199	1.86e-10	postive
GLS	AL355075.4	0.404618	1.77e-08	postive
GLS	AL078459.1	0.449759	2.39e-10	postive
GLS	AC239584.1	0.580742	1.28e-17	postive
NFE2L2	AL358332.1	0.484474	5.54e-12	postive
ATP7B	AC090796.1	0.535619	9.39e-15	postive
GLS	AC073326.1	0.429114	1.85e-09	postive
GLS	AC080162.1	0.417324	5.61e-09	postive
GLS	AC006017.1	0.42212	3.59e-09	postive
GLS	AC091488.1	0.408726	1.22e-08	postive
GLS	AC069549.1	0.40375	1.91e-08	postive
GLS	GNA14-AS1	0.40577	1.59e-08	postive
NLRP3	MIR3945HG	0.459938	8.28e-11	postive
GLS	AP002907.1	0.420587	4.14e-09	postive
GLS	MAGI2-AS3	0.42594	2.5e-09	postive
NLRP3	AC145098.1	0.589173	3.32e-18	postive
GLS	APP-DT	0.412482	8.73e-09	postive
GLS	ADAMTSL4-AS1	0.423441	3.17e-09	postive
GLS	AC005332.2	0.445158	3.82e-10	postive
NLRP3	LINC01150	0.659776	7.33e-24	postive
GLS	AL136980.1	0.412852	8.44e-09	postive
GLS	TMEM108-AS1	0.415535	6.61e-09	postive
GLS	LINC02605	0.448255	2.79e-10	postive
NFE2L2	AC068831.5	0.551312	1.06e-15	postive
LIPT2	AC068831.5	0.478068	1.15e-11	postive
NFE2L2	AL512785.1	0.47148	2.38e-11	postive
GLS	LINC00501	0.406052	1.56e-08	postive
PDHA1	MAPK6-DT	0.426294	2.42e-09	postive
NFE2L2	EIF2B5-DT	0.440454	6.12e-10	postive
LIPT2	EIF2B5-DT	0.461542	6.98e-11	postive
GLS	TBL1XR1-AS1	0.417041	5.75e-09	postive
NLRP3	PTPRN2-AS1	0.590309	2.76e-18	postive
FDX1	LINC00337	0.403535	1.94e-08	postive
NFE2L2	KCNMB2-AS1	0.593146	1.74e-18	postive
LIPT2	KCNMB2-AS1	0.465321	4.66e-11	postive
LIPT2	LINC01081	0.435006	1.05e-09	postive
GLS	LINC02656	0.427238	2.21e-09	postive
LIPT2	AC017100.1	0.4153	6.75e-09	postive
GLS	AC016745.1	0.446774	3.24e-10	postive
NLRP3	AC112721.2	0.452835	1.74e-10	postive
GLS	AC107021.1	0.450209	2.28e-10	postive
GLS	AL161725.1	0.435487	9.98e-10	postive
GLS	AL158211.4	0.453741	1.59e-10	postive
GLS	TXNDC12-AS1	0.464286	5.21e-11	postive
GLS	AC025031.4	0.410622	1.03e-08	postive
NFE2L2	DSG1-AS1	0.412184	8.97e-09	postive
FDX1	AL139385.1	0.538783	6.1e-15	postive
PDHB	AC124242.1	0.495343	1.56e-12	postive
CDKN2A	AC128687.2	0.404212	1.83e-08	postive
GLS	AC004466.2	0.41208	9.05e-09	postive
PDHA1	AC079174.2	0.469157	3.07e-11	postive
NFE2L2	LINC00365	0.424858	2.77e-09	postive
GLS	AC106882.1	0.411603	9.45e-09	postive
GLS	LINC02888	0.424638	2.83e-09	postive
GLS	AC007362.1	0.417131	5.71e-09	postive
GLS	AC040934.1	0.411341	9.68e-09	postive
GLS	AL035658.1	0.415335	6.73e-09	postive
GLS	DENND6A-AS1	0.412348	8.84e-09	postive
GLS	AC084782.3	0.458567	9.57e-11	postive
GLS	AC012511.1	0.41158	9.47e-09	postive
GLS	AC007001.1	0.416513	6.04e-09	postive
NFE2L2	AC079160.1	0.503179	6.07e-13	postive
GLS	CARMN	0.44375	4.4e-10	postive
GLS	CFLAR-AS1	0.478609	1.08e-11	postive
GLS	AC089999.2	0.445369	3.74e-10	postive
GLS	AC087284.1	0.412155	8.99e-09	postive
GLS	U73169.1	0.401264	2.37e-08	postive
PDHA1	AL731569.1	0.412204	8.95e-09	postive
GLS	AC100821.2	0.422955	3.32e-09	postive
NFE2L2	AC007098.1	0.711511	4.41e-29	postive
NFE2L2	AC019080.1	0.738026	3.13e-32	postive
DLD	AC019080.1	0.410894	1.01e-08	postive
ATP7B	POLH-AS1	0.434713	1.08e-09	postive
NFE2L2	MIR2117HG	0.439934	6.44e-10	postive
GLS	AC011294.1	0.578489	1.82e-17	postive
DLST	AC123912.4	0.405364	1.65e-08	postive
GLS	AC093281.2	0.45716	1.11e-10	postive
GLS	AC025031.3	0.41125	9.76e-09	postive
GLS	SCAANT1	0.414116	7.52e-09	postive
ATP7B	MGAT3-AS1	0.437137	8.49e-10	postive
LIPT2	LMCD1-AS1	0.402418	2.14e-08	postive
NFE2L2	AC093895.1	0.549438	1.38e-15	postive
GLS	RMDN2-AS1	0.472979	2.02e-11	postive
GLS	AP001429.1	0.406862	1.45e-08	postive
CDKN2A	AC020551.1	0.413088	8.26e-09	postive
LIAS	AC092757.2	0.433623	1.2e-09	postive
GLS	AL139022.2	0.446877	3.21e-10	postive
NFE2L2	AL512363.1	0.537131	7.64e-15	postive
LIPT2	AC005229.3	0.447462	3.02e-10	postive
GLS	AL133243.1	0.429922	1.71e-09	postive
GLS	RSF1-IT1	0.430009	1.7e-09	postive
NLRP3	LINC02528	0.403338	1.98e-08	postive
GLS	MIRLET7A1HG	0.437681	8.05e-10	postive
NFE2L2	AC104088.1	0.474825	1.65e-11	postive
ATP7B	DUBR	0.491452	2.47e-12	postive
NLRP3	GS1-124K5.4	-0.406366	1.51e-08	negative
NFE2L2	AL049555.1	0.554436	6.76e-16	postive
GLS	AC003092.1	0.619907	1.72e-20	postive
NFE2L2	AL033384.1	0.483669	6.08e-12	postive
NFE2L2	AC019205.1	0.464817	4.92e-11	postive
PDHB	FRGCA	0.465673	4.49e-11	postive
GLS	AC090186.1	0.417299	5.62e-09	postive
DBT	RTCA-AS1	0.404814	1.74e-08	postive
GLS	AC008937.3	0.480068	9.15e-12	postive
GLS	Z98257.1	0.624301	7.71e-21	postive
GLS	VCAN-AS1	0.431471	1.48e-09	postive
PDHA1	AC017083.1	0.457346	1.09e-10	postive
ATP7B	AL162411.1	0.432955	1.28e-09	postive
FDX1	AL162411.1	0.449515	2.45e-10	postive
PDHA1	SNHG11	0.412718	8.54e-09	postive
GLS	AC087286.1	0.40334	1.98e-08	postive
GLS	AL139807.1	0.437486	8.21e-10	postive
GLS	AC234775.2	0.452604	1.78e-10	postive
GLS	NBAT1	0.42576	2.55e-09	postive
GLS	AC020978.3	0.413706	7.81e-09	postive
GLS	PTPRK-AS1	0.406315	1.52e-08	postive
GLS	AC243830.1	0.496082	1.43e-12	postive
NFE2L2	AL390755.1	0.411522	9.52e-09	postive
NFE2L2	AC090912.3	0.442437	5.02e-10	postive
NFE2L2	LINC00519	0.530186	1.95e-14	postive
ATP7B	MIR1915HG	0.562607	2.05e-16	postive
GLS	PARM1-AS1	0.420576	4.15e-09	postive
PDHB	LINC02035	-0.410972	1e-08	negative
NFE2L2	AC083973.1	0.543716	3.09e-15	postive
ATP7B	AC095050.1	0.408172	1.29e-08	postive
GLS	STARD13-AS	0.413647	7.85e-09	postive
PDHA1	AC090970.2	0.482553	6.9e-12	postive
GLS	LINC00310	0.469631	2.92e-11	postive
NFE2L2	VWA8-AS1	0.445857	3.56e-10	postive
GLS	AC114760.2	0.43424	1.13e-09	postive
FDX1	LINC00525	0.402306	2.17e-08	postive
GLS	AL162408.1	0.414723	7.12e-09	postive
GLS	FTX	0.45309	1.7e-10	postive
NLRP3	EML4-AS1	0.410618	1.03e-08	postive
GLS	EML4-AS1	0.52602	3.38e-14	postive
NFE2L2	TMEM44-AS1	0.543115	3.36e-15	postive
LIPT2	TMEM44-AS1	0.457597	1.06e-10	postive
ATP7B	AC087588.1	0.690641	7.62e-27	postive
GLS	XIAP-AS1	0.463062	5.94e-11	postive
NLRP3	TRG-AS1	0.426092	2.47e-09	postive
GLS	PTPRJ-AS1	0.443273	4.62e-10	postive
ATP7B	LINC02518	0.717974	8.13e-30	postive
FDX1	LINC02518	0.451191	2.06e-10	postive
GLS	AC079760.2	0.442033	5.23e-10	postive
LIPT2	TMPO-AS1	0.471507	2.38e-11	postive
GLS	AC018529.2	0.408701	1.23e-08	postive
GLS	AC018926.3	0.442248	5.11e-10	postive
CDKN2A	PPP4R3B-DT	0.409293	1.16e-08	postive
GLS	AC123595.1	0.464879	4.89e-11	postive
GLS	AC131211.1	0.417531	5.5e-09	postive
GLS	PSMD6-AS2	0.448812	2.63e-10	postive
NLRP3	AC112721.1	0.41697	5.79e-09	postive
GLS	AC003991.1	0.428526	1.96e-09	postive
NFE2L2	MLIP-IT1	0.559049	3.46e-16	postive
GLS	AC011477.1	0.459269	8.89e-11	postive
NFE2L2	SOX21-AS1	0.587722	4.2e-18	postive
GLS	AC129507.1	0.407775	1.33e-08	postive
LIPT2	AC069224.1	0.403509	1.95e-08	postive
GLS	LINC00629	0.471181	2.46e-11	postive
GLS	AC010226.1	0.411456	9.58e-09	postive
FDX1	AL513534.2	0.422461	3.48e-09	postive
PDHA1	AL355802.3	0.438264	7.6e-10	postive
NFE2L2	AC009271.1	0.522103	5.63e-14	postive
NLRP3	AC090559.1	0.766716	4.26e-36	postive
GLS	AC007750.1	0.415644	6.54e-09	postive
NLRP3	LINC00996	0.466303	4.19e-11	postive
LIAS	AC026336.3	0.467219	3.8e-11	postive
NFE2L2	CASC19	0.481559	7.73e-12	postive
PDHA1	SNHG10	0.472258	2.19e-11	postive
NFE2L2	DLG1-AS1	0.482565	6.89e-12	postive
LIPT2	DLG1-AS1	0.402439	2.14e-08	postive
NFE2L2	AC016888.1	0.490528	2.75e-12	postive
DLD	AC016888.1	0.402858	2.06e-08	postive
NFE2L2	LINC01415	0.466713	4.01e-11	postive
LIPT2	LINC01415	0.438479	7.44e-10	postive
ATP7A	AC104083.1	0.41997	4.39e-09	postive
GLS	ZMYM4-AS1	0.4495	2.46e-10	postive
ATP7A	MKLN1-AS	0.435743	9.74e-10	postive
GLS	MKLN1-AS	0.555732	5.61e-16	postive
MTF1	AC098484.1	0.402249	2.18e-08	postive
GLS	AP002812.5	0.432118	1.39e-09	postive
NFE2L2	AL590617.2	0.513018	1.8e-13	postive
NFE2L2	LINC02457	0.533996	1.17e-14	postive
GLS	AC037487.1	0.419561	4.56e-09	postive
LIPT2	AC009163.7	0.407221	1.4e-08	postive
PDHA1	MHENCR	0.401483	2.33e-08	postive
NFE2L2	AC091868.2	0.44125	5.65e-10	postive
LIPT2	AL136162.1	0.501856	7.13e-13	postive
GLS	AC022164.1	0.420121	4.33e-09	postive
ATP7B	AP000919.3	0.727561	6.06e-31	postive
GLS	AC008906.1	0.450669	2.18e-10	postive
LIPT2	Z95115.1	0.421765	3.71e-09	postive
GLS	ZEB2-AS1	0.442322	5.08e-10	postive
GLS	AL158207.2	0.405998	1.56e-08	postive
GLS	LINC-PINT	0.430089	1.69e-09	postive
GLS	AC124319.2	0.412036	9.09e-09	postive
LIPT1	PTCSC3	0.40606	1.55e-08	postive
ATP7B	AC104237.2	0.529934	2.01e-14	postive
MTF1	AL158212.3	0.530999	1.75e-14	postive
LIAS	LINC02701	0.404634	1.76e-08	postive
NFE2L2	AC128709.2	0.494342	1.75e-12	postive
NFE2L2	AC010168.1	0.45746	1.08e-10	postive
LIPT2	AC010168.1	0.428932	1.88e-09	postive
PDHA1	HOXB-AS4	0.419645	4.52e-09	postive
NFE2L2	AC010275.1	0.453398	1.64e-10	postive
NFE2L2	SNHG21	0.437235	8.41e-10	postive
GLS	GNG12-AS1	0.456772	1.16e-10	postive
LIPT2	AP002360.1	0.499046	1e-12	postive
ATP7B	MYADM-AS1	0.401261	2.37e-08	postive
NFE2L2	AL035258.1	0.40842	1.26e-08	postive
GLS	AC093752.1	0.407135	1.41e-08	postive
PDHA1	AC103702.2	0.452262	1.85e-10	postive
GLS	AC095055.1	0.416262	6.18e-09	postive
PDHA1	AC091153.3	0.414941	6.98e-09	postive
GCSH	AC091153.3	0.411549	9.5e-09	postive
GLS	AL356311.1	0.412797	8.48e-09	postive
NFE2L2	UBL7-AS1	0.502962	6.23e-13	postive
LIPT2	UBL7-AS1	0.600869	4.79e-19	postive
GLS	AC006042.3	0.589067	3.38e-18	postive
GLS	AC211433.1	0.401622	2.3e-08	postive
GLS	DLGAP1-AS5	0.409635	1.13e-08	postive
NFE2L2	LINC02012	0.509124	2.92e-13	postive
NFE2L2	LINC02428	0.47923	1.01e-11	postive
ATP7B	LINC01960	0.682412	5.17e-26	postive
FDX1	LINC01960	0.769911	1.46e-36	postive
NFE2L2	AL683887.1	0.592386	1.97e-18	postive
NFE2L2	AC009264.1	0.503923	5.54e-13	postive
GLS	AL137779.1	0.408038	1.3e-08	postive
GLS	AC007639.1	0.438743	7.25e-10	postive
NLRP3	AC007728.2	0.498038	1.13e-12	postive
NFE2L2	AC104041.1	0.47293	2.03e-11	postive
GLS	AC083805.2	0.401476	2.33e-08	postive
GLS	ERICH6-AS1	0.59035	2.74e-18	postive
LIAS	GAS5	0.430893	1.56e-09	postive
GLS	SHROOM3-AS1	0.449203	2.53e-10	postive
NFE2L2	AL513123.1	0.457542	1.07e-10	postive
NFE2L2	KDM4A-AS1	0.431706	1.44e-09	postive
NLRP3	LINC02126	0.419497	4.58e-09	postive
GLS	ECE1-AS1	0.555446	5.84e-16	postive
MTF1	AP003486.1	0.441216	5.67e-10	postive
GLS	LUCAT1	0.509969	2.63e-13	postive
GLS	AC010776.2	0.441565	5.48e-10	postive
GLS	LINC01214	0.709079	8.22e-29	postive
GLS	AL133243.3	0.416693	5.94e-09	postive
LIPT2	SCAT8	0.417718	5.41e-09	postive
DLST	AC110015.1	0.405197	1.68e-08	postive
NLRP3	PCED1B-AS1	0.526282	3.26e-14	postive
GLS	AC010834.3	0.41795	5.29e-09	postive
GLS	AC079210.1	0.439495	6.73e-10	postive
GLS	AC092535.2	0.421164	3.93e-09	postive
NLRP3	LINC02785	0.513955	1.6e-13	postive
GLS	AC010185.1	0.452668	1.77e-10	postive
GLS	AC005828.2	0.423897	3.04e-09	postive
NFE2L2	AC097713.1	0.446795	3.24e-10	postive
GLS	AC024940.5	0.401396	2.34e-08	postive
GLS	AC069023.1	0.413837	7.72e-09	postive
GLS	ARRDC3-AS1	0.405951	1.57e-08	postive
FDX1	DOCK8-AS1	0.446158	3.45e-10	postive
NLRP3	AC021016.1	0.430943	1.55e-09	postive
GLS	AC010197.1	0.424692	2.82e-09	postive
GLS	AC007849.1	0.408109	1.29e-08	postive
MTF1	AP003392.1	0.471914	2.27e-11	postive
ATP7B	AC092809.2	0.427364	2.19e-09	postive
FDX1	AC092809.2	0.909142	1.28e-69	postive
GLS	AC002064.1	0.690015	8.84e-27	postive
LIPT2	KDM2B-DT	0.410177	1.08e-08	postive
GLS	AP000462.3	0.40769	1.34e-08	postive
NFE2L2	LINC00668	0.521979	5.72e-14	postive
DLD	LINC00668	0.413312	8.1e-09	postive
NFE2L2	AP003390.1	0.534132	1.15e-14	postive
GLS	AL162430.2	0.402844	2.07e-08	postive
PDHB	ENTPD3-AS1	0.5588	3.59e-16	postive
GLS	DLEU2	0.41104	9.95e-09	postive
GLS	AC022182.1	0.449574	2.44e-10	postive
MTF1	AC024075.1	0.413256	8.14e-09	postive
GLS	AC097716.1	0.40358	1.94e-08	postive
NFE2L2	ARHGEF35-AS1	0.536163	8.72e-15	postive
DLD	ARHGEF35-AS1	0.455943	1.26e-10	postive
NFE2L2	AL591501.1	0.40928	1.17e-08	postive
GLS	AC018462.1	0.431427	1.48e-09	postive
NFE2L2	LINC01414	0.519232	8.15e-14	postive
NFE2L2	ATP2B1-AS1	0.468333	3.36e-11	postive
LIPT2	TMCO1-AS1	0.43073	1.58e-09	postive
PDHA1	AC084125.2	0.439113	6.99e-10	postive
ATP7A	AL122035.1	0.416882	5.84e-09	postive
MTF1	AL122035.1	0.430736	1.58e-09	postive
GLS	AC012557.2	0.404984	1.71e-08	postive
GLS	LINC01213	0.500086	8.83e-13	postive
NFE2L2	AC114812.2	0.499831	9.11e-13	postive
GLS	AC037198.2	0.464477	5.1e-11	postive
GLS	AC108463.3	0.407765	1.34e-08	postive
PDHA1	AL132712.1	0.471491	2.38e-11	postive
GLS	AC108063.1	0.401228	2.38e-08	postive
ATP7B	HHLA3-AS1	0.594992	1.28e-18	postive
ATP7B	NAV2-AS2	0.520732	6.72e-14	postive
NLRP3	LINC00702	0.401401	2.34e-08	postive
NLRP3	LINC02345	0.566205	1.2e-16	postive
LIPT2	AC073529.1	0.488438	3.51e-12	postive
CDKN2A	CDC37L1-DT	0.409491	1.14e-08	postive
NLRP3	LINC00892	0.406206	1.53e-08	postive
GLS	AC097505.1	0.453921	1.56e-10	postive
GLS	AC005632.3	0.442541	4.97e-10	postive
GLS	AC109587.1	0.46657	4.07e-11	postive
GLS	AF129075.1	0.454253	1.5e-10	postive
GLS	LINC01208	0.42837	1.99e-09	postive
GLS	AC012213.3	0.424643	2.83e-09	postive
MTF1	AC122129.1	0.425051	2.72e-09	postive
NLRP3	AL590764.1	0.530904	1.77e-14	postive
GLS	AC091588.1	0.401744	2.27e-08	postive
GLS	ATP11A-AS1	0.406993	1.43e-08	postive
GCSH	VPS9D1-AS1	0.4705	2.65e-11	postive
NFE2L2	LINC02541	0.549646	1.34e-15	postive
GLS	AC018607.1	0.446801	3.23e-10	postive
NFE2L2	AC114956.1	0.518812	8.6e-14	postive
NFE2L2	LINC01451	0.412467	8.74e-09	postive
PDHA1	LINC01451	0.430985	1.55e-09	postive
GLS	AC023389.1	0.431684	1.45e-09	postive
GLS	AC005838.2	0.417683	5.42e-09	postive
NFE2L2	C5orf34-AS1	0.561825	2.3e-16	postive
PDHA1	AC005696.1	0.513815	1.62e-13	postive
GLS	AC004066.1	0.53182	1.57e-14	postive
NFE2L2	MIR4713HG	0.461738	6.84e-11	postive
GLS	AC105389.2	0.437207	8.43e-10	postive
GLS	AC040904.1	0.410572	1.04e-08	postive
GLS	PRR7-AS1	0.469556	2.94e-11	postive
NFE2L2	AL109976.1	0.504026	5.48e-13	postive
LIPT2	AL109976.1	0.408765	1.22e-08	postive
GLS	EHD4-AS1	0.413854	7.71e-09	postive
NLRP3	MACORIS	0.520478	6.94e-14	postive
ATP7B	AC110619.1	0.557819	4.14e-16	postive
FDX1	AC110619.1	0.439463	6.75e-10	postive
GLS	AC117386.1	0.453185	1.68e-10	postive
PDHB	SLC16A1-AS1	-0.415524	6.61e-09	negative
GLS	AP000355.1	0.435777	9.7e-10	postive
CDKN2A	AC020765.2	0.432808	1.3e-09	postive
NFE2L2	AC005005.3	0.414383	7.34e-09	postive
LIPT2	AC005005.3	0.436372	9.15e-10	postive
GLS	AC037487.4	0.429976	1.7e-09	postive
GLS	AP003174.1	0.498735	1.04e-12	postive
GLS	AC006059.1	0.443712	4.42e-10	postive
GLS	AC108058.1	0.511135	2.27e-13	postive
GLS	AC087286.2	0.451984	1.9e-10	postive
GLS	CELF2-AS1	0.403859	1.89e-08	postive
FDX1	LINC02617	0.580044	1.43e-17	postive
GLS	AL158163.1	0.40598	1.57e-08	postive
GLS	AL355076.2	0.403671	1.92e-08	postive
GLS	HIF1A-AS3	0.443466	4.53e-10	postive
PDHA1	AC109322.1	0.445903	3.54e-10	postive
GLS	BTBD9-AS1	0.411792	9.29e-09	postive
NFE2L2	AC011005.4	0.500645	8.26e-13	postive
LIPT2	AP001372.2	0.749988	8.87e-34	postive
GLS	AC114763.1	0.402963	2.04e-08	postive
ATP7B	PSLNR	0.4311	1.53e-09	postive
GLS	ADAMTS9-AS2	0.495586	1.51e-12	postive
GLS	LACTB2-AS1	0.470438	2.67e-11	postive
GLS	AL353600.1	0.426747	2.32e-09	postive
NFE2L2	PCAT7	0.497955	1.14e-12	postive
DLD	PCAT7	0.411623	9.44e-09	postive
GLS	AL110115.1	0.412214	8.94e-09	postive
NFE2L2	AC079305.1	0.633059	1.5e-21	postive
GLS	AC131953.1	0.418577	4.99e-09	postive
GLS	AC010486.2	0.406083	1.55e-08	postive
GLS	AC021739.3	0.443471	4.53e-10	postive
FDX1	AL596223.1	0.68962	9.7e-27	postive
GLS	AL136320.1	0.412232	8.93e-09	postive
NFE2L2	LINC00992	0.408783	1.22e-08	postive
NFE2L2	AC007996.1	0.450817	2.15e-10	postive
GLS	AL021578.1	0.453362	1.65e-10	postive
GLS	AC093567.1	0.413453	7.99e-09	postive
ATP7B	AC012313.6	0.402615	2.11e-08	postive
NLRP3	AC006033.2	0.595203	1.24e-18	postive
NFE2L2	LINC01063	0.450797	2.15e-10	postive
LIPT2	LINC01063	0.460331	7.94e-11	postive
GLS	AP001574.1	0.447748	2.94e-10	postive
GLS	AP000424.2	0.463484	5.68e-11	postive
NFE2L2	AC078802.1	0.520088	7.3e-14	postive
ATP7B	LINC00165	0.414323	7.38e-09	postive
FDX1	LINC00165	0.516981	1.09e-13	postive
NLRP3	AC093278.2	0.448895	2.61e-10	postive
GLS	LINC01482	0.461589	6.95e-11	postive
GLS	SP2-AS1	0.613017	5.88e-20	postive
PDHA1	AC073195.1	0.408839	1.21e-08	postive
GLS	AL078645.1	0.401593	2.3e-08	postive
GLS	AC083843.2	0.460591	7.73e-11	postive
GLS	RNF213-AS1	0.404295	1.82e-08	postive
NFE2L2	AC006305.1	0.482138	7.24e-12	postive
NFE2L2	AC009118.2	0.410488	1.05e-08	postive
LIPT2	AC009118.2	0.453387	1.65e-10	postive
PDHA1	AC009118.2	0.421804	3.7e-09	postive
GLS	IRF1-AS1	0.437705	8.03e-10	postive
NLRP3	AC008957.1	0.486952	4.17e-12	postive
GLS	AC008957.1	0.441625	5.44e-10	postive
GLS	AC087286.4	0.434568	1.09e-09	postive
GLS	AP000424.1	0.453178	1.68e-10	postive
GLS	AC015914.1	0.411482	9.56e-09	postive
GLS	AC024145.1	0.431116	1.53e-09	postive
NLRP3	AC243960.3	0.418353	5.1e-09	postive
FDX1	AL354714.1	0.474528	1.7e-11	postive
NFE2L2	KLRK1-AS1	0.513667	1.65e-13	postive
FDX1	AC026785.3	0.642591	2.39e-22	postive
NLRP3	AC004921.1	0.53353	1.24e-14	postive
NFE2L2	DTX2P1-UPK3BP1-PMS2P11	0.447653	2.97e-10	postive
FDX1	LINC01714	0.467736	3.59e-11	postive
NLRP3	CCR5AS	0.503174	6.08e-13	postive
GLS	AC012020.1	0.447888	2.89e-10	postive
GLS	AC078778.1	0.40241	2.15e-08	postive
MTF1	MCM3AP-AS1	0.41746	5.54e-09	postive
NFE2L2	XXYLT1-AS1	0.510247	2.54e-13	postive
GLS	AC069503.3	0.406854	1.45e-08	postive
ATP7B	AC104984.1	0.589354	3.23e-18	postive
GLS	AL162385.2	0.448344	2.76e-10	postive
GLS	AC007285.1	0.428724	1.92e-09	postive
NFE2L2	AC106798.1	0.457545	1.07e-10	postive
GLS	AC005224.2	0.421654	3.75e-09	postive
NLRP3	AC079209.1	0.407931	1.32e-08	postive
CDKN2A	AL449423.1	0.520072	7.32e-14	postive
GLS	AL133445.2	0.412065	9.07e-09	postive
GLS	MIR29B2CHG	0.448133	2.82e-10	postive
LIPT1	AL024498.1	0.418481	5.04e-09	postive
LIPT2	AC010894.1	0.440673	5.99e-10	postive
PDHA1	AC010894.1	0.45506	1.38e-10	postive
GCSH	AC010894.1	0.417775	5.38e-09	postive
ATP7B	AC104237.3	0.448554	2.7e-10	postive
GLS	ST3GAL5-AS1	0.438307	7.57e-10	postive
GLS	AC073130.2	0.418549	5.01e-09	postive
NFE2L2	LOXL1-AS1	0.461177	7.26e-11	postive
LIPT2	LOXL1-AS1	0.424359	2.91e-09	postive
PDHB	AC015922.3	0.400243	2.59e-08	postive
ATP7B	AL049796.1	0.426285	2.42e-09	postive
GLS	AL049840.6	0.423223	3.24e-09	postive
GLS	AC022613.3	0.452373	1.83e-10	postive
GLS	AC110792.3	0.442472	5e-10	postive
LIPT1	AC013468.1	0.41342	8.02e-09	postive
ATP7B	CRIM1-DT	0.405418	1.65e-08	postive
FDX1	CRIM1-DT	0.735441	6.6e-32	postive
NFE2L2	AC022031.2	0.58871	3.58e-18	postive
GLS	AL162727.2	0.435946	9.55e-10	postive
PDHA1	AC080129.2	0.470123	2.77e-11	postive
NLRP3	LINC02812	0.414648	7.17e-09	postive
GLS	LINC01460	0.49068	2.7e-12	postive
NLRP3	LINC01094	0.644273	1.72e-22	postive
GLS	AL139383.1	0.411363	9.66e-09	postive
NFE2L2	LINC02820	0.418405	5.07e-09	postive
LIPT2	AP003119.2	0.434168	1.14e-09	postive
PDHA1	AP003119.2	0.423931	3.03e-09	postive
GLS	AC243772.2	0.436655	8.9e-10	postive
FDX1	LINC01357	0.410648	1.03e-08	postive
PDHB	MELTF-AS1	-0.4017	2.28e-08	negative
GLS	ST7-OT4	0.425493	2.61e-09	postive
GCSH	AL138756.1	-0.400068	2.63e-08	negative
GLS	AC114980.1	0.45658	1.18e-10	postive
GLS	AC090739.1	0.404233	1.83e-08	postive
PDHA1	ABCA9-AS1	0.427625	2.13e-09	postive
GLS	LINC02029	0.417166	5.69e-09	postive
GLS	AC008250.2	0.416381	6.11e-09	postive
GLS	TMEM75	0.424355	2.91e-09	postive
GLS	AC079793.1	0.426254	2.43e-09	postive
GLS	RRN3P2	0.40011	2.62e-08	postive
LIPT2	BCDIN3D-AS1	0.41224	8.92e-09	postive
GLS	LINC02100	0.547714	1.76e-15	postive
GLS	AC105219.3	0.403785	1.9e-08	postive
GLS	AF178030.1	0.426075	2.47e-09	postive
GLS	AC112206.2	0.489343	3.16e-12	postive
GLS	AC026894.1	0.415234	6.79e-09	postive
DLAT	AC015921.1	0.41119	9.81e-09	postive
NFE2L2	AC103923.1	0.433432	1.22e-09	postive
NFE2L2	C5orf66-AS1	0.487248	4.03e-12	postive
GLS	AC138393.2	0.417766	5.38e-09	postive
FDX1	LINC00189	0.701633	5.34e-28	postive
PDHA1	AL121832.2	0.44097	5.81e-10	postive
GLS	AC131971.1	0.408413	1.26e-08	postive
GLS	AL035409.1	0.4774	1.24e-11	postive
GLS	LINC00571	0.573708	3.83e-17	postive
NFE2L2	LNCTAM34A	0.404057	1.86e-08	postive
GLS	ANKRD44-IT1	0.433259	1.24e-09	postive
GLS	AL359880.1	0.40613	1.54e-08	postive
GLS	E2F3-IT1	0.402264	2.17e-08	postive
NFE2L2	LINC02595	0.447773	2.93e-10	postive
GLS	AC090948.1	0.40702	1.43e-08	postive
GLS	Z99289.1	0.408774	1.22e-08	postive
GLS	AC084083.1	0.451768	1.95e-10	postive
NLRP3	PELATON	0.546014	2.24e-15	postive
FDX1	FLJ42969	0.846434	1.35e-50	postive
NLRP3	AP002954.1	0.441913	5.29e-10	postive
GLS	FLJ31356	0.458306	9.84e-11	postive
NFE2L2	LINC02043	0.476157	1.42e-11	postive
GLS	AC005920.2	0.433369	1.23e-09	postive
GLS	AL121652.1	0.429532	1.78e-09	postive
NLRP3	AL157394.1	0.423788	3.07e-09	postive
GLS	AL157394.1	0.433237	1.24e-09	postive
GLS	ADORA2A-AS1	0.600925	4.74e-19	postive
GLS	FLJ46284	0.440553	6.06e-10	postive
PDHA1	AC010997.5	0.40091	2.45e-08	postive
GLS	WASHC5-AS1	0.428482	1.97e-09	postive
NFE2L2	PARD3-AS1	0.427853	2.09e-09	postive
GLS	AC025280.1	0.404057	1.86e-08	postive
NLRP3	LINC02285	0.484769	5.36e-12	postive
NFE2L2	AL118505.1	0.549366	1.4e-15	postive
GLS	UBE2R2-AS1	0.416661	5.96e-09	postive
ATP7B	LINC01356	0.662342	4.27e-24	postive
NLRP3	LINC02828	0.568554	8.4e-17	postive
GLS	AP001381.1	0.431475	1.47e-09	postive
GLS	AC012467.1	0.485521	4.91e-12	postive
CDKN2A	AL359504.1	0.427943	2.07e-09	postive
NFE2L2	AC011287.1	0.473901	1.82e-11	postive
PDHA1	AL451050.2	0.500664	8.24e-13	postive
GLS	CARNMT1-AS1	0.407586	1.36e-08	postive
NLRP3	SUGCT-AS1	0.409209	1.17e-08	postive
GLS	LINC00641	0.432364	1.35e-09	postive
NLRP3	CARD8-AS1	0.509468	2.8e-13	postive
NFE2L2	BBOX1-AS1	0.494531	1.72e-12	postive
GLS	AC244093.5	0.419929	4.4e-09	postive
ATP7A	AP002957.1	0.434824	1.07e-09	postive
GLS	AP002957.1	0.516515	1.15e-13	postive
LIPT2	AP000350.5	0.41066	1.03e-08	postive
GLS	AC005730.3	0.40921	1.17e-08	postive
NFE2L2	AL133353.1	0.410356	1.06e-08	postive
LIPT2	AL133353.1	0.433481	1.21e-09	postive
GLS	KIF26B-AS1	0.436286	9.23e-10	postive
ATP7B	AC007785.1	0.413312	8.1e-09	postive
FDX1	AC245041.2	0.553534	7.7e-16	postive
NLRP3	AC000403.1	0.400557	2.52e-08	postive
GCSH	AC000403.1	-0.425596	2.59e-09	negative
MTF1	ZKSCAN7-AS1	0.41873	4.92e-09	postive
GLS	LINC01359	0.45505	1.38e-10	postive
GLS	AC008250.1	0.434523	1.1e-09	postive
GLS	GAS5-AS1	0.442147	5.17e-10	postive
PDHA1	CALML3-AS1	0.400911	2.45e-08	postive
NLRP3	AL035530.1	0.511419	2.19e-13	postive
NLRP3	PITPNA-AS1	-0.459042	9.1e-11	negative
GLS	AF230666.1	0.426408	2.4e-09	postive
GLS	AL354989.1	0.504004	5.49e-13	postive
GLS	FAF1-AS1	0.412256	8.91e-09	postive
GLS	AC007216.3	0.444938	3.9e-10	postive
NFE2L2	AC024581.1	0.609631	1.06e-19	postive
GLS	LINC02863	0.433111	1.26e-09	postive
ATP7A	Z68871.1	0.405789	1.59e-08	postive
GLS	AL035530.2	0.478973	1.04e-11	postive
NFE2L2	AC013652.1	0.632379	1.71e-21	postive
LIPT2	AC013652.1	0.537694	7.08e-15	postive
GLS	AC004884.2	0.403036	2.03e-08	postive
GLS	AL158163.2	0.404812	1.74e-08	postive
GLS	AC023590.1	0.428187	2.02e-09	postive
GLS	AC005070.3	0.454426	1.48e-10	postive
GLS	AC105254.1	0.425439	2.63e-09	postive
NLRP3	AL133371.2	0.726932	7.21e-31	postive
GLS	AC012557.1	0.415258	6.78e-09	postive
GLS	BET1-AS1	0.52011	7.28e-14	postive
ATP7A	AC005288.1	0.404087	1.85e-08	postive
FDX1	AL513164.1	0.409659	1.13e-08	postive
GLS	AL121748.1	0.521976	5.72e-14	postive
NLRP3	LINC01614	0.440355	6.18e-10	postive
GLS	AC117386.2	0.40599	1.56e-08	postive
GLS	AL023584.2	0.412878	8.42e-09	postive
GLS	AL353804.1	0.423917	3.03e-09	postive
GLS	AC010186.3	0.403337	1.98e-08	postive
NFE2L2	AC046143.2	0.447302	3.07e-10	postive
LIPT2	AP002784.1	0.445088	3.85e-10	postive
PDHA1	FAM83C-AS1	0.489879	2.97e-12	postive
NFE2L2	AC128709.3	0.401008	2.43e-08	postive
GLS	AC079035.1	0.404826	1.73e-08	postive
GLS	AC006270.1	0.437084	8.54e-10	postive
GLS	FKBP14-AS1	0.517727	9.89e-14	postive
GLS	AP002993.1	0.420685	4.11e-09	postive
FDX1	AC005532.1	0.676816	1.83e-25	postive
PDHB	AC008771.1	0.405351	1.66e-08	postive
NFE2L2	AC138305.1	0.491304	2.51e-12	postive
GLS	AC108463.2	0.452938	1.72e-10	postive
NLRP3	ZNF503-AS2	-0.433665	1.19e-09	negative
GLS	Z93241.1	0.406018	1.56e-08	postive
GLS	LINC00886	0.476325	1.39e-11	postive
GLS	AC078962.1	0.419917	4.41e-09	postive
NFE2L2	OIP5-AS1	0.403099	2.02e-08	postive
GLS	AC091435.2	0.419059	4.77e-09	postive
