# Supplementary material for: Radiosensitization-Related Cuproptosis LncRNA Signature in Non-Small Cell Lung Cancer
Source: Genes (Basel). 2022 Nov 9;13(11):2080. doi: 10.3390/genes13112080 (PMC9690519; doi:10.3390/genes13112080)
Supplement: Supplementary file 1 [file genes-13-02080-s001.zip › cuproptosis-related lncRNAs-Supplementary table S1.xls]

## Sheet: cuproptosis-related  lncRNAs-Su
ID	TCGA-56-7579-11A-01R-2045-07	TCGA-39-5040-11A-01R-2125-07	TCGA-56-7730-11A-01R-2125-07	TCGA-50-5935-11A-01R-1858-07	TCGA-55-6968-11A-01R-1949-07	TCGA-55-6982-11A-01R-1949-07	TCGA-55-6981-11A-01R-1949-07	TCGA-91-6847-11A-01R-1949-07	TCGA-55-6970-11A-01R-1949-07	TCGA-50-6595-11A-01R-1858-07	TCGA-50-5933-11A-01R-1755-07	TCGA-73-4676-11A-01R-1755-07	TCGA-55-6979-11A-01R-1949-07	TCGA-50-5930-11A-01R-1755-07	TCGA-49-4490-11A-01R-1858-07	TCGA-44-6777-11A-01R-1858-07	TCGA-43-7658-11A-01R-2125-07	TCGA-22-5471-11A-01R-1635-07	TCGA-49-4510-01A-01R-1206-07	TCGA-NC-A5HP-01A-11R-A26W-07	TCGA-77-8143-01A-11R-2247-07	TCGA-63-A5MN-01A-22R-A27Q-07	TCGA-95-A4VK-01A-11R-A262-07	TCGA-49-AARO-01A-12R-A41B-07	TCGA-33-AASL-01A-11R-A405-07	TCGA-56-8308-01A-11R-2296-07	TCGA-63-A5MM-01A-11R-A26W-07	TCGA-33-4582-01A-01R-1443-07	TCGA-56-7579-01A-11R-2045-07	TCGA-33-4586-01A-01R-1443-07	TCGA-66-2794-01A-01R-1201-07	TCGA-58-A46K-01A-11R-A24H-07	TCGA-66-2757-01A-01R-0851-07	TCGA-18-3408-01A-01R-0980-07	TCGA-22-4595-01A-01R-1201-07	TCGA-63-A5MT-01A-21R-A26W-07	TCGA-NC-A5HG-01A-11R-A26W-07	TCGA-68-7756-01A-11R-2125-07	TCGA-22-1017-01A-01R-0692-07	TCGA-77-8145-01A-11R-2247-07	TCGA-70-6723-01A-11R-1820-07	TCGA-66-2759-01A-01R-0851-07	TCGA-NK-A5D1-01A-11R-A26W-07	TCGA-37-A5EL-01A-11R-A26W-07	TCGA-NC-A5HE-01A-11R-A26W-07	TCGA-60-2715-01A-01R-0851-07	TCGA-66-2783-01A-01R-1201-07	TCGA-90-A59Q-01A-11R-A26W-07	TCGA-21-1081-01A-01R-0692-07
AC005911.1	0.425792	0.790363	0.210329	0.489001	0.506907	0.370755	0.907825	0.366655	0.454395	0.663465	0.403961	0.0709475	0.181461	0.333213	0.411278	0.275744	0.61529	0.113755	0.335837	0.721578	0.422577	0.394274	0.73784	1.0935	0.535231	1.40455	0.402479	0.5772	0.366038	0.39723	0.751003	1.67041	0.56463	0.459922	0.994499	1.18591	1.04368	0.47586	0.42188	0.320622	0.533257	0.574118	1.01158	2.51019	0.549986	0.683591	0.200688	0.571077	0.772162
AC018926.1	0.568079	0.216135	0.220483	0.219689	0.531379	0.699577	0.475826	0.461227	0.396943	0.183025	0.264664	0.371863	0.190221	0.209579	0.184771	0.289055	0.290247	0.198744	0.108323	0.189103	0.147659	0.258317	0.154692	0.603313	0.392749	0.294471	0.210955	0.0403377	0	0.173503	0.0492036	0.152265	0.169111	0.241062	0.104251	0.191256	0.182345	0.187062	0.0402043	0.16805	0.127046	0.0376146	0.33138	0.152543	0.221745	0.358296	0.105188	0.299323	0.177065
AL355075.4	0.138331	0.0491216	0.150329	0.0499294	0.103515	0.105996	0	0.157236	0	0	0.0360906	0.202834	0.259393	0.0476317	0.0419935	0.0492708	0.0219884	0.0271015	0.22157	0	0.0335589	0	0.0351573	0	0.0382548	0	0	0	0.0327024	0.118297	0.0335479	0	0	0	0	0	0.0310815	0	0.027412	0.0572898	0.0692975	0	0	0	0.0604759	0.0666253	0.0717192	0	0
AL078459.1	0.472864	0.220217	0.39594	0.111919	0.304545	0.267295	0.563593	0.367138	0.166831	0.132868	0.0910111	0.255748	0.12719	0.0667304	0.105897	0.0552214	0.197152	0.0683428	0.165553	0.0481686	0.0564179	0.128308	0.11821	0.357298	0.0214375	0.0225024	0.169264	0.107886	0.082467	0.0265169	0.0093999	0.0436334	0.0888445	0.103619	0.10622	0.0548066	0.0348353	0.0774292	0.0460839	0.0481567	0.029125	0.0359297	0.126614	0.0364274	0.0169449	0.174234	0.0301428	0.0343098	0.0628208
AC239584.1	0	0.0214068	0.026205	0	0	0.0461924	0	0	0	0	0	0	0.0565207	0	0	0	0	0	0	0	0	0.0307017	0	1.46996	0	0.104996	0.050145	0	0.0570059	0.0206212	0	0	0	0	0	0.0568281	0	0.0185273	1.14681	0	0	0	0	0	0	0.0387131	0	0	0.0150318
AL358332.1	0.021711	0	0.0235941	0.039182	0	0.166361	0	0	0.0424773	0	0.028322	0	0	0	0	0	0.0345107	0.0638035	0	1.28162	0.237017	0.0276428	0	0.0322806	0.510346	0.220581	0	0.172663	0.461937	0.0557001	0.131633	0.203676	0.0226209	0.225718	0.353273	0.102333	0.243912	0.100089	0.0215115	0.314707	0.353477	0.120756	0.106384	0.0612142	0.0474583	0.679693	0.309548	0.0640618	0.351889
AC090796.1	0.109125	3.51178	0.563305	2.36327	0.969717	0.365827	1.34364	1.34376	0.160127	0.442994	0.74736	0.800051	0	0.140907	3.1057	0.825952	1.97311	1.06898	0.054622	0	0	0.0347351	0	0	0	0	0.0567328	0	0	0.0233303	0	0.0511866	0.170549	0.162074	0.0233638	0	0	0.0209614	0.135154	0.0564929	0.0170834	0	0.0445596	0	0	0.306593	0.0707215	0.040249	0.0340133
AC073326.1	0	0.0281325	0.0688762	0	0.0592844	0	0	0	0	0.0285874	0.124017	0.116165	0.0742785	0	0	0	0.0503721	0.0620852	0.0845971	0.295368	0.153756	0.201738	0.0402699	0.0942338	0.131454	0.275967	0.0988495	0.0945075	0.0374581	0.1084	0.076853	0.118915	0.0330176	0	0.108556	0.224048	0.320413	0.0730449	0.0627966	0	0.119062	0.0587518	0.103519	0.0297829	0.103906	0.152628	0.123223	0.0467524	0.138282
AC080162.1	1.22227	0.670195	0.85948	0.194633	0.20176	1.10185	0.927424	0.476726	1.26601	0.551311	0.562749	0.593011	0.589841	0.309461	0.163698	0.128044	0.74286	0.281723	0.359882	0.558451	0.0872121	0.457711	0.822294	0.748304	0.447371	0.156531	0.299032	0.393107	0.509918	0.0614856	0.130775	1.14664	0.262191	0.587313	0.431017	0.762492	0.40387	0.165727	0.178094	0.669976	0.360178	0.133298	0.469736	0.439221	0.275036	0.577148	0.186382	0.424295	0.26892
AC006017.1	0.262274	0.0232835	0.114009	0.189331	0.147198	0.150726	0.184533	0.198745	0.307882	0.21294	0.0342137	0.0480714	0.0614757	0.135464	0.0398096	0.0467084	0.229294	0.205536	0.332575	0.448172	1.08166	0.434112	0.533262	0.662927	0.471449	0.494868	0.299976	0.0260726	0.496027	0.134574	0.0318032	0.492091	0.218613	0.0779065	0.359379	0.494481	0.235721	0.100758	0.0259864	0.543104	0.476279	0.340376	0.813925	0.616236	0.37265	0.231588	0.0679893	0.348247	0.539538
AC091488.1	0.213952	0.0474842	0.203446	0.048265	0.100065	0.30739	0.188167	0.253325	0	0.048252	0.104663	0	0.125373	0	0.202969	0	0.170044	0.104792	0.0892435	0.290818	0	0.170255	0.543766	0.437402	0.480735	0.271716	0.111231	0.0797586	0.126449	0.526028	0.421586	0.150535	0.0835946	0.913572	0.0458072	0.189083	0.0600909	0.0205485	0.132491	0.221521	0.0502407	0.123957	0.131046	0.201079	0.17538	0.0858726	0.0346643	0.473475	0.166717
AC069549.1	0.530592	0.439634	0.999464	0.383025	0.595576	1.01642	0.912555	0.871155	0.346032	0.510562	0.0922878	0.583504	0.497473	0.243599	0.429529	0.503964	0.534156	0.207905	0	0.1099	0	0.135112	0.0899012	0.473341	0.195644	0.0513406	0	0.246149	0.167248	0.0907498	0.0428929	0	0	0.210145	0.36352	0.0833631	0	0.380497	0.175239	0.146497	0.0886009	0.0655806	0.115551	0	0.115983	0.880238	0.0458485	0.15656	0.418964
GNA14-AS1	0.554329	0.233104	0.190235	0.0526528	0.0545808	0.335334	0.273698	0.110542	0.114162	0.105277	0.0761184	0	0.0683854	0.10046	0.132852	0	0.371005	0.0285797	0.0194713	0	0	0.0371465	0.22245	0.0433787	0	0	0	0.0290031	0.0344862	0	0	0	0.0607961	0	0	0.0687573	0.0327769	0	0	0	0	0	0	0	0	0.117099	0	0	0
MIR3945HG	2.91797	8.61362	7.23703	1.42152	11.1523	1.74894	1.59542	1.69569	2.48673	1.80872	9.76145	5.70919	7.67879	4.86964	4.10301	2.83742	3.32931	4.7874	0.0955793	0.0278093	0.152002	0.547025	0.113744	1.25099	0.148518	0.0779481	0.241978	0.213552	0.0846416	0.137781	0.151952	0	0.0932597	0.132939	0.168641	0.337511	0.0201116	0.0412637	0.230583	0.0741398	0.0560495	0.165947	0.0584788	0.0672984	1.05655	0.948431	0.0464065	0.343341	0.122755
AP002907.1	0.678885	0.339695	0.375592	0.245038	0.138551	0.331035	0.463181	0.467677	0.362245	0.400863	0.193224	0.0678715	0.491849	0.40377	0.0187356	0.131894	0.470891	0.181371	0.815548	2.16675	0.329394	0.471475	1.66267	0.734101	0.716836	0.734529	0.603213	0.122705	0.320987	0.147781	0.314318	0.764255	0.334379	0.513311	0.750534	1.62902	1.48378	0.284518	0.1223	1.71253	0.285986	0.183076	0.584666	0.255216	0.539631	0.525144	0.335977	0.837686	1.35425
MAGI2-AS3	4.3319	3.74862	2.21769	4.12127	1.74978	3.80158	3.73195	2.97139	3.29447	4.52971	3.38306	2.87203	1.58375	2.32656	4.82599	2.193	2.84917	2.11059	0.645501	1.22181	0.12524	1.25079	0.520963	1.51482	0.102875	0.700802	0.81306	2.29279	0.30511	0.336304	0.241193	0.19657	0.514152	0.653979	0.931039	0.923211	0.0699381	0.65331	0.780793	0.83006	0.0770142	0.363139	2.19728	0.0627887	0.673761	1.91358	0.35031	0.741471	0.7345
AC145098.1	1.87085	0.866533	1.50274	1.76156	3.11953	2.02566	1.90769	0.924579	1.98929	1.32082	1.6447	0.670895	2.38325	2.66079	0.370394	2.02805	1.84247	2.2709	0.922868	0.379078	0.197333	2.58913	0.568511	2.66069	1.40591	0.531268	1.35322	0.0808612	0.673037	0.313024	0.937023	0.0763081	0.889878	0.120809	0.731438	1.43773	0.137074	0.593729	0.604454	0.421094	0.127338	0.603221	0.53143	0.879144	1.11128	1.9262	0.527152	1.98008	0.659184
APP-DT	0.215888	0.252986	0.178307	0.077923	0.161553	0.181968	0.202529	0.261753	0.118267	0.140224	0.168976	0.110795	0.202413	0.148674	0.432549	0.199928	0.157856	0.11843	0.0864492	0.0939039	0.0837987	0	0.131685	0.0513583	0.0477623	0.0125337	0.00897899	0.0257537	0	0.162468	0.0314142	0.0972145	0.0809772	0.20521	0.014791	0	0.0291047	0.0331752	0.0598933	0.0357641	0.135188	0.0720457	0.0705237	0.016232	0.132136	0.0415919	0.011193	0.0127403	0.0376826
ADAMTSL4-AS1	0.518355	1.1833	0.373106	0.0971928	0.440789	0.399771	1.04203	0.114779	1.11952	0.242916	1.09772	0.0493548	0.599611	0.16226	0.0613086	0.0479554	0.358473	0.151673	0.229133	0.240526	0.0408287	0.179995	0.91535	0.280257	0.0930837	0.185645	0.258987	0.0267687	0.103445	0.0287848	0.0326523	0.0378921	0.0981966	0	0.126835	0.111055	0.242014	0.10862	0.0533604	0.181221	0.0379392	0.0499233	0.0439818	0.120211	0.198657	0.281002	0.0261767	0.407203	0.226613
AC005332.2	0.290253	0.220097	0.0722858	0.163694	0.192314	0.521267	0.312001	0.0916449	0.721677	0.25093	0.063106	0.0332498	0.22678	0.0832861	0.0642491	0.0538451	0.148985	0.0710822	0.129142	0.0657553	0.0220047	0.192477	0.261265	1.43853	0.0334451	0.0702129	0.0691619	0.0120225	0	0.0051712	0.0513275	0.0680734	0.16381	0.035924	0.0983937	0.0570034	0.00679342	0.0603995	0.305561	0.0626086	0.00378656	0.0448438	0.0790136	0.0568313	0.191662	0.126205	0.0940531	0.196267	0.0565432
LINC01150	1.51294	1.0944	0.91343	0.809014	1.67728	0.85874	3.02263	0.424621	1.42521	0.808795	0.950271	1.64328	1.70746	1.73652	1.02064	1.89607	0.801635	1.92119	0.149589	0.0870475	0	0.499414	0.0712074	0.916461	0.232443	0.32532	0.349582	0.0557044	0.264942	0.0479197	0.611531	0	0.291918	0.998687	0.431897	0	0	0.086108	0.444161	0.116035	0	0.727217	0.183048	0	1.16363	1.61931	0.29052	0.330681	0.209587
AL136980.1	0.260052	0.375152	0.105978	0.175994	0.243252	0.186811	0.228712	0.123164	0.190796	0.175947	0.212024	0.178741	0.228581	0.0559651	0	0	0.180848	0.127372	0.108473	0	0	0.0827758	0.0413082	0	0	0.0943608	0.0675988	0.0323147	0.153695	0.0277988	0	0.0609903	0.0338689	0.0482791	0.167032	0.153216	0.146077	0.149857	0	0	0.122132	0.150666	0.053094	0.122203	0.0355282	0.104376	0.0421334	0.143873	0.141847
TMEM108-AS1	0.218469	0.017113	0	0	0.0120209	0.0492361	0.0150698	0	0.0628577	0.115931	0.0167643	0.0471089	0.0150612	0	0	0	0.0766033	0.0125888	0	0	0	0.00818115	0.0163308	0	0	0	0	0.00638765	0	0	0	0	0.0200846	0.00954333	0	0.0151431	0	0	0	0	0	0	0	0	0	0.00515799	0	0	0
LINC02605	1.64483	2.40752	5.43298	0.180873	0.143379	0.383981	0.470104	0.390903	0.28836	0.234008	8.90577	0.507865	0.856759	0.233449	0.0984337	0.0839941	0.24365	0.346508	0.0314767	0.0732664	0.0500581	0.532942	0.202278	0.201608	0.53802	0.136908	0.263588	0.0468855	0.0139373	0.186541	0.135828	0.0663682	0.0245702	0.0437801	0.0757334	0.694693	0.0728557	0.0996541	0.058413	0.305201	0.036917	0.163952	0.163698	0.0609484	0.180418	0.241356	0.129904	0.748008	0.216832
AC068831.5	0.0405771	0	0.0440966	0	0	0	0.0951651	0	0	0.109815	0	0	0	0	0	0.0722639	0.0322497	0	0	1.13462	0.393758	0.0516635	0.051564	0.0603313	0.280535	0.942306	0.379719	2.33958	0.527599	0.798112	0.688851	2.05558	0.126833	0.662922	1.42476	1.53005	3.32779	0.779426	0.120613	0	0.813091	1.84312	1.45807	1.4873	0.709584	0.358296	0.525941	0.77824	1.46711
AL512785.1	0	0	0	0	0	0	0	0	0	0.0923974	0	0	0	0	0	0	0	0	0	2.43969	0	0	0	0.0507623	0.283248	0.297319	0.0354992	2.37579	0.242137	1.92699	0.165598	0.704633	0.0355722	2.1804	0.0584773	0	0.115068	0.104928	0	0	13.4474	0.0632974	2.06327	7.92553	0.559724	0.822185	0.354018	0	0
LINC00501	0.00862708	0	0.00937538	0.0155694	0.0161395	0	0	0	0	0.00778258	0	0	0	0	0.0130948	0	0	0.008451	0.0633341	0.0536069	0.0209292	0.0329525	0.0548151	0.0384811	0	0.0876504	0.00897022	0.0171524	0.0509876	0.0295107	0.0209224	0.0485597	0.00898867	0.0768784	0.0295531	0.040663	0.0387683	0.00662855	0	0.0357291	0	0.0239917	0.0281819	0.0324322	0.0188581	0.0138504	0.022364	0.0636391	0.0376457
MAPK6-DT	0.0612174	0.0362307	0.0665272	0.147306	0.114525	0.03909	0.0957152	0	0.0399237	0.0736331	0.106478	0	0.0478302	0	0.0309732	0.0363408	0.0324361	0.0799572	0.0680933	0.221896	0.371282	0.0519621	0.207448	0	0.338588	0.296173	0.0848697	0.0608562	0.337686	0.122154	0.074232	0.459437	0.297655	0.121228	0.122329	0	0.275098	0.203822	0.0202183	0.0845108	0.25556	0.283741	0.666591	1.20822	0.133816	0.278466	0.55543	0.0602106	0.0890441
EIF2B5-DT	0.365824	0.0811907	0.198777	0.0825257	0.342191	0.525589	0.428983	0.259888	0.357866	0.123755	0.238609	0	0	0.236184	0.208227	0.162875	0.50881	0.537536	0.183111	2.91248	0.887485	0.116444	0.871645	0.747889	0.821982	3.78311	0.380374	1.36375	2.05398	0.821215	2.05164	1.37276	0.61938	1.96956	1.40982	0.107767	1.3357	0.456752	0.135924	0.946915	2.51985	0.847791	2.98757	3.65303	0.849639	2.67963	0.948328	0.539712	0.855179
TBL1XR1-AS1	0.0206445	0	0	0	0	0	0	0	0	0	0.0269308	0	0	0.0355427	0	0	0.0492232	0	0	0.320701	0.0751248	0.0525699	0.0524686	0.0613897	0.0285457	0.239709	0.0643967	0.0410453	0.536855	0.0353093	0.0500668	0.116203	0.0215097	0.0613229	0.512719	0.0973057	0.069579	0	0.0409096	1.49624	0.0775646	0.0956864	0	0.097012	0.0902541	0.0497157	0.0535168	0.0304574	0.39895
PTPRN2-AS1	2.03316	1.75117	1.72811	3.1363	5.25566	2.21938	4.05799	2.69692	1.42225	2.4421	0.92854	1.721	3.19484	2.46398	1.49418	3.30396	3.00312	4.17618	0.0985469	0.11175	0.252592	0.409751	0.298301	0.962622	0.172762	0.20882	0.322812	0.060221	0.179015	0.090659	0.399423	0.127868	0.35109	0.0562324	0.479885	0.0713826	0.106339	0.200725	0.562705	0.0548813	0.0308212	0.273759	0.148417	0.0711671	0.566919	1.65943	0.299353	0.312806	0.139253
LINC00337	0.0419015	0.0278987	0.022768	0	0	0.060201	0.122839	0.0198451	0.020495	0.0472497	0.0683258	0.0576001	0.0245538	0.10821	0.0636009	0.0186556	0.0499535	0.0307847	0.153806	0.423097	0.088946	0.146712	2.80878	0.513979	0.072423	0.121633	0.435681	0.197858	0.321939	0.31354	0.241346	0.452052	0.0982299	0	1.16625	0.197499	0.353056	0.0965841	0.622749	0.0650758	0.780595	0.436977	0.273757	0.255974	0.492313	0.496125	0.149355	0.618186	0.143663
KCNMB2-AS1	0.0313146	0.00926659	0.0680616	0	0.0390555	0.0599874	0.0489614	0.0395493	0	0.0282493	0.0136167	0	0.0489333	0.017971	0	0	0	0.0102252	4.06836	7.41036	4.45684	2.11313	0.0795873	2.87118	5.78771	11.0596	1.22643	7.21176	11.5117	11.2742	8.2779	10.6149	2.41441	31.378	5.34571	2.21398	3.18969	4.80405	0.258558	8.49468	6.78472	7.23776	7.97899	5.23865	1.83677	1.0809	8.86183	1.87878	6.37684
LINC01081	0.948979	0.404382	0.165007	0.479537	0.0710138	0.145432	0.178051	0.287647	0.371334	0.61638	0.346625	0.417446	0	0.130705	0.345701	0.473212	0.543043	0.185922	0.0253336	0.0589676	0	0.0483304	0	0.169317	0.157462	0.0550945	0	0	0.0448691	0.584312	1.1047	1.28198	0.0791003	2.48061	0	0.0894585	0	0	0	0	0.641785	0.0703758	0	0.0713508	0.0829755	0.0609419	0	0	0
LINC02656	0.483293	0.294569	0.219492	0.208287	0.134946	0.469815	0.439852	0.49195	0.296369	0.475027	0.178786	0.0661056	0.422693	0.11177	0.0328466	0.051385	0.183456	0.141322	0.336988	0.224111	0.0174995	0.119394	0.256661	0.45045	0.189507	0.157043	0.195006	0.0215123	0.0937906	0.018506	0.0174937	0.0676701	0.0526096	0.139273	0.12355	0.322994	0.0729342	0.182896	0.164382	0.283804	0.0271017	0.167168	0.282763	0.176263	0.134026	0.133178	0.065447	0.510819	0.089933
AC017100.1	0.19629	0.0536178	0.14768	0.217998	0.338971	0.289246	0.424946	0.200233	0.265874	0.286045	0.177273	0.027675	0.106176	0.311949	0.389616	0.295793	0.22801	0.295821	0.151157	0.328383	1.24544	1.03813	1.07451	0.718401	0.33405	0.723204	1.02049	1.57607	0.124935	1.02009	0.933774	0.934889	1.58894	1.59222	0.775862	0.32026	0.135706	0.881705	0.433855	0.500269	3.61183	1.88958	1.87433	2.0009	1.45225	0.448462	0.528415	0.400975	0.677706
AC016745.1	0.694922	0.616921	0.151039	0	0.455019	0.332804	0.488939	0.131649	1.42759	0.250758	0.0906528	0.0636852	0.570102	0	0.0527399	0.123759	0.497077	0.272295	0.0231893	0.323858	0	0.0442394	0.176617	0.258308	0.144133	0	0.469665	0	0	0.059428	0.126399	0.0651924	0.0724048	0	0	0.245659	1.17106	0.0266969	0.0344269	0.0719506	0.108789	0.0322094	0.0567521	0.52249	0.113928	0.111567	0	0.358834	0.0433201
AC112721.2	0	0	0.0354566	0	0.0610377	0	0	0	0.0638337	0.0588656	0.0851231	0.119601	0.0764753	0	0.148568	0	0.0518618	0	0.130649	0.608206	0.237456	0.872359	0.248765	2.13446	0.0451138	0.284129	0.203546	0.227039	0.0771318	0.055803	0.039563	0.0612158	0.169971	0.145373	0.53089	0.0768913	0	0.300821	0.0646538	1.01343	0	0.181468	0	0	0.213957	0.340475	0	0.144405	0.264405
AC107021.1	0	0.058252	0.0237695	0.0789466	0	0.125698	0.0512972	0.0828722	0.0855862	0.0197313	0.427989	0	0.0512678	0.0376568	0.099598	0	0.0173837	0.0214259	0.0729873	0.0339776	0.0530622	0.278484	0	0.162603	0.0604871	0.0952377	0.545816	0.0217434	0	0.0187047	0.0265224	0.246228	0.0455782	0.0649703	0.149853	0	0.172007	0.285693	0.1517	0.317046	0.0958745	0.243307	0.250075	0.102782	0.310773	0	0.19845	0.064538	0.109079
AL161725.1	0.290081	0.167779	0.0764224	0.0951841	0.131559	0.395718	0.216468	0.183181	0.240775	0.154632	0.372679	0.00805579	0.206042	0.121072	0.0533702	0.0469643	0.171166	0.2368	0.0498661	0.0273107	0.0693072	0.251821	0.161972	0.0980233	0.018232	0.057413	0.0456999	0.00873849	0.0155858	0.0676556	0.111921	0.123697	0.0732702	0.0261111	0.131741	0.0932231	0.00493775	0.023639	0.021774	0.027304	0.0385312	0.0407429	0.0933244	0.0991378	0.163327	0.211688	0.0398777	0.129687	0.0575372
AL158211.4	0.151122	0.0536637	0.229922	0.109092	0.0565435	0.0578988	0.354425	0.114517	0	0.245391	0.0394277	0.0553974	0	0.052036	0.275259	0.107653	0.0720648	0.0296074	0.161372	0.046952	0	0.0769645	0.0384081	0.224693	0	0	0	0.030046	0	0.103388	0.0732999	0	0.0944734	0.0448896	0	0	0.067911	0	0.149733	0.0625872	0.0189263	0.0280178	0.543032	0.0284059	0	0	0	0	0.0188413
TXNDC12-AS1	0.0451433	0	0	0	0.0844537	0	0	0	0.0883224	0	0	0	0.317441	0	0	0	0.143515	0	0	0.0701278	0	0.0574773	0.0573666	0.134241	0	0.0655216	0.0469388	0	0.160083	0.0772108	0	0	0.0470353	0	0.0386608	0.106389	0	0.0346855	0	0.186961	0.0565369	0.0418475	0	0.0424273	0	0.0724756	0.0585126	0	0.140707
AC025031.4	0.0971319	0.0143716	0.0586427	0.00973859	0.0201904	0.113709	0.0632786	0.0306685	0.0316729	0.0632837	0.00703938	0.0296717	0.0252969	0.00929044	0.00819072	0.00961014	0.060043	0.0211443	0.115244	0.570026	0.176731	0.185505	0.425155	0.144419	0.134307	0.250629	0.0504976	0.139474	0.0701637	0.0599913	0.0261737	0.374612	0.0562238	0.0881598	0.0785627	0.241628	0.115185	0.062192	0.0481198	0.0782196	0.25681	0.0700315	0.246787	0.197791	0.141548	0.0779706	0.0489602	0.310487	0.0807335
DSG1-AS1	0	0	0.0333891	0	0	0.0294281	0	0.0291026	0	0	0	0	0	0	0	0	0	0	0	1.69436	1.77024	0	0	0	0.573522	1.47158	0.0159731	0.763572	3.21406	0.86706	0.149024	1.09528	0.272101	0.022816	0.88146	0.398242	1.81214	0.295083	0.31964	0.445355	4.89639	4.51425	0	1.51597	0	0.283626	0.11947	0.158649	1.14917
AL139385.1	0.0539456	0.0670468	0.0879371	0.0389425	0.0403685	0.0723381	0.0885629	0.0204395	0.0633265	0.0437984	0.0703723	0.0296626	0.0758676	0.0650132	0.106447	0.0192144	0.0514497	0.0739824	0.0792063	0.226265	0.255199	0.261002	0.294775	0.120312	0.484849	1.12748	0.398248	0.17697	0.644034	0.613569	0.431735	1.02228	0.134896	0.969462	0.859306	0.394115	0.327268	0.96161	0.0694851	0.100537	0.678987	0.215031	0.123356	1.76943	0.536539	0.58027	0.922968	1.0426	0.686025
AC124242.1	0.442719	0.555364	0.418365	0.607919	0.468133	0.479354	0.677156	0.692846	0.715536	0.573025	0.414314	0.458644	0.541415	0.596513	0.613554	0.56562	0.397758	0.461966	0.706552	0.0448527	0.245159	0.0857772	1.13742	0.171717	0.0532313	0.223502	0.080057	0.0765404	0.125139	0.0576134	0.0700226	0.126404	0.150416	0.114353	0.140119	0.0907267	0.075687	0.110922	0.286077	0.179367	0.0241068	0.0356867	0.220077	0.126634	0.010519	0.332206	0.0124746	0.198787	0.239985
AC128687.2	0.124742	0.0830555	0.101671	0.112562	0	0	0.219418	0.177238	0.0610142	0.0843984	0.122045	0	0	0.0536909	0	0.0555385	0.0991422	0.030549	0.520324	0.145335	0	0.039706	0.554814	0.0927353	0.129363	0.135789	0.0324259	0.434022	0.0368624	0.0800074	0.0378155	0.0585119	0.422404	0.0463172	0.133537	0.073495	0.0350353	0.0479223	0.030899	0	0	0.144544	0.407492	0.351712	0.170422	0.150201	0.242527	0.230045	0.155524
AC004466.2	0.684148	1.06287	0.408919	0.0617344	0.51196	0.458702	0.481359	0.259217	0.535412	0.154294	0.401613	0	0.160361	0	0.0519222	0.12184	0.380621	0.0335092	0.296787	0.265697	0.165973	0.348428	0.260818	0.305164	0.141899	0.0992982	0.320112	0.0680112	0.121303	0	0	0.192545	0.106923	0.0508053	0.117181	0.24185	0.153721	0.0788489	0.101679	0.28334	0.0428409	0.03171	0.167617	0.225045	0.112162	0.0549185	0.044338	0.252336	0.170594
AC079174.2	0.348146	0.208622	0.321592	0.0785378	0.227958	0.433498	0.244952	0.263818	0.238401	0.157033	0.158955	0.159527	0.102005	0.164832	0.145321	0.155004	0.242111	0.161994	0.273011	1.35207	0.263937	0.299205	0.796343	0.569399	0.818365	0.593733	0.235296	0.22496	0.164609	0.416817	0.496039	0.865503	0.389943	0.426584	0.298154	0.553822	0.420459	0.173872	0.103484	0.57674	0.479615	0.193637	1.59219	1.91412	0.751505	0.517014	0.112813	0.975899	0.330967
LINC00365	0.211953	0.548809	0.454277	0.297511	0.0660869	0.484974	0.400436	0.992684	0.506837	0.520504	0.468504	0.129495	0.179403	0.172319	0.67918	0.167764	0.678502	0.35758	0.0550107	0.0548765	0	0.037481	0.112227	0.122554	0.398906	0.333268	0.0122435	0.702344	0.00695936	1.53062	1.92047	0.176746	0.110419	0.655826	0.100843	0.194254	0.0132288	0.0407132	0.0466681	0.0609588	0.586198	0.360212	0.0288493	0.304336	0.0193047	0.103975	0.488398	0.147665	0.183511
AC106882.1	0.00744455	0.0132179	0	0	0.0278544	0	0	0	0.0728259	0.0134316	0.00971143	0	0.052349	0	0	0.0397741	0.00591675	0.0145852	0.0198737	0.0346942	0.0812717	0.748805	0.0378411	0.0664127	0.0823502	0.270128	0.0232219	0.0518044	0.096797	0.00636639	0.0270817	0.083807	0.155131	0.110567	0.127511	0.0877229	0.00836356	0.0800794	0.0147523	0.0462475	0.0186469	0.124219	0	0.02099	0.0244097	0.0717114	0.250881	0.428344	0.0185632
LINC02888	0.67483	0.54292	0.66461	0.837286	0.118356	1.57551	0.445127	1.15858	0.371334	0.456578	1.89818	0.193262	0.593163	0.181535	0.320094	0.600904	0.586621	0.785004	0.168891	0.0655196	0.281382	0.0805506	0.133992	1.34826	0	0.0306081	0.0219272	0.293496	0.0249273	0.108206	0.204574	0	0.175778	0.563775	0.198662	0.298195	0.592294	0.243047	0.31342	0.305683	0	0.0977442	0	0.0198197	0	0.186211	0.109335	0.0311124	1.34091
AC007362.1	0.174009	0.154477	0.0236377	0.117763	0.0610377	0.229169	0.153038	0.0618095	0.0425558	0.186408	0.0851231	0	0.229426	0.056172	0.0165076	0	0.09508	0.0426143	0.0145165	0.0506838	0	0.0415409	0.0138203	0.113191	0.0150379	0.0947096	0.0904649	0	0.154264	0.00930051	0.039563	0.0408105	0	0.032305	0.0558831	0.0256304	0	0.384382	0.0323269	0.0675618	0.0817224	0.0100816	0	0.112434	0.0118865	0.0960313	0	0.0320901	0.0610165
AC040934.1	0.172037	0.0305454	0.0373919	0	0	0	0.161391	0.130366	0	0.124157	0.0448846	0	0.241948	0.118476	0	0	0.164077	0	0.252596	0	0.041736	0.131425	0.262343	0.0511581	0.237881	0.0998789	0.107328	0.0684089	0.0406708	0.0294244	0.0834447	0	0.0358496	0.0511024	0.0294666	0	0.115965	0.0264367	0.0681827	0.356247	0	0.0318955	0.168597	0.291036	0.150423	0.276199	0.0445973	0.710673	0.343183
AL035658.1	0.346098	0.219465	0.268656	0.0892295	0.0924969	0.284142	0	0.468332	0.193468	0.312219	0.193494	0.181244	0.115891	0	0.0750472	0.0880526	0.432254	0.0968669	0	0	0.0599736	0.0629513	0.18849	0.147026	0.0683657	0.287047	0.102818	0	0.058443	0	0.179862	0	0	0.146866	0.127028	0.233043	0.0555462	0.0759777	0	0.614301	0.0619213	0	0	0.046468	0	0.119067	0.0640852	0.145889	0.184929
DENND6A-AS1	0.193967	0.258293	0.158094	0.0875136	0.0907181	0.557355	0.227455	0.18373	0.284621	0.306215	0.253031	0.355517	0.113662	0.0834863	0.220812	0.0863593	0.0770803	0	0.420719	0	0.0588203	0.246963	0.308109	0.216298	0.0670509	0.0703817	0.0504205	0.0482057	0.229276	0	0	0	0	0.144041	0.0830571	0	0.054478	0.0745166	0	0	0	0.0449516	0.158407	0.182297	0.158998	0.0778516	0.0628528	0	0.241831
AC084782.3	0.519147	0.162662	0.365056	0.385786	0.285652	0.409498	0.358104	0.462823	0.298737	0.110195	0.318696	0.0559724	0.21474	0.157729	0.231764	0	0.412606	0.179489	0.407617	0.0474394	0	0.933161	0.388068	2.22485	0.126678	0.0886469	0.0317527	0.0607159	0	0	0	0.171891	0.349998	0.136067	0.0523058	0	0	0	0.0907726	0	0.0956138	0	0.99758	0.0287008	0.10013	0.0490276	0.118746	1.03624	0.133258
AC012511.1	0.589678	0.907382	0.897155	0.709464	1.17671	1.0543	0.737583	1.86186	0.999872	1.20576	0.769236	0.936697	1.19789	0.744497	1.55142	0.910138	1.18728	0.616151	2.886	0.122138	1.52592	0.650684	2.94742	2.51336	0.0543576	0	0.163502	0.0781598	0.046468	0.0672371	0.0953389	0	0.0409595	0.233546	0.101	0.555878	0	0.302049	0.54531	0.0814052	0.0246168	0.109325	0.642095	0	0.214831	0.820476	0	0.173994	0.0245063
AC007001.1	0	0	0	0	0	0	0	0	0	0	0	0	0	0.0453568	0	0	0.0209382	0	0	0	0.0319561	0	0	0	0	0	0.0273926	0	0	0	0	0	0.027449	0	0	0	0	0	0	0	0	0.0244215	0	0	0	0	0	0	0.0656914
AC079160.1	0	0	0.00534616	0.00887819	0	0	0	0	0	0	0	0	0	0	0.00746707	0	0	0	0.105063	0.619012	0.596727	0.407131	0.0437604	0.0219432	0.455752	0.357009	0.18926	0.190727	0.418679	0.315525	0.811284	1.24607	0.615078	1.27863	0.252782	0.544904	0.724005	0.21923	0	0.651967	0.495966	0.483392	1.19724	0.31902	0.209694	0.193501	0.688648	0.80562	0.31587
CARMN	0.237418	0.557455	0.185671	0.250274	0.124531	0.359169	0.585436	0.086172	0.321247	0.391323	0.0723627	0.0854046	0.0494085	0.0611219	0.0825142	0.130402	0.19663	0.123893	0.156229	0.115471	0.0107658	0.0791026	0.125475	0.192996	0.0184085	0.13526	0.145348	0.00330865	0.0196708	0.0113851	0.0121076	0.0228972	0.0300541	0.044489	0.133967	0.0888962	0.0398843	0.032392	0.0395725	0.137841	0.0152838	0.0431942	0.0362415	0.0479633	0.0582028	0.282311	0.0273218	0.0507401	0.0663933
CFLAR-AS1	0.781956	0.733957	0.451446	0.2499	0.198098	0.678754	0.477582	0.185172	0.772912	0.407815	0.382524	0.0970412	0.572771	0.161271	0.0494543	0.0580245	0.388425	0.0917598	0.0815423	0.158168	0.0988029	0.782999	0.65728	0.266438	0.0901026	0.130045	0.249846	0.00809732	0.139608	0.0104486	0.0493853	0.175752	0.110328	0.0483905	0.191832	0.230355	0.118962	0.137685	0.0645643	0.160237	0.186171	0.064181	0.0731728	0.264108	0.0801229	0.173271	0.0950188	0.276394	0.149791
AC089999.2	0.214137	0.0543147	0.0997332	0	0	0	0.0717449	0	0.059851	0.0275965	0.0399061	0	0.215112	0	0.046433	0.108959	0.145878	0	0.224578	0.380173	0.333961	0.662134	0.272118	0.818707	0.634486	0.0888005	0.445308	0	0.216958	0.0261607	0	0.229586	0	0.0454342	0.288181	0.216282	0.103102	0.211539	0.12124	0.253386	0.172403	0.0283577	0.349758	0.230004	0.334347	0.147338	0	0.270791	0.228838
AC087284.1	0.454316	0.41826	0.18286	0.151835	0.503663	0.644669	0.394631	0.510031	0.197526	0.166973	0.0439005	0.123363	0.157762	0.0869086	0.0255404	0.119866	0.24072	0.0494492	0.628873	0	0.0204105	0.0428477	0.106913	0.0250182	0.0232665	0.0244223	0.0349915	0.133818	0.218785	0	0	0	0.0175318	0.024991	0.244975	0	0	0.0517141	0.0333439	0.0348436	0.0210733	0.0155981	0.0274834	0.0158142	0.0367813	0.108057	0.0218097	0.0248247	0.0524466
U73169.1	0.913813	0.597758	0.156801	0.260395	0.179953	0.829198	0.789585	0.182228	0.376393	0.216937	0.564666	0.264458	0.563667	0.0828039	0	0.0856533	0.1529	0.0471137	0.064197	0.149427	0.0583395	0.367416	0.30559	0.0715098	0.133006	0.209419	0.150025	0	0.113701	0.04113	0.116641	0	0.0501112	0	0.288323	0.226693	0	0.110861	0	0.0995938	0	0.0445841	0.0785561	0.0904036	0	0.115823	0.062339	0	0.119927
AL731569.1	0.0981253	0.102484	0.175637	0.0833353	0.151177	0.298544	0.284282	0.153089	0.11293	0.135383	0.0150594	0.126954	0.0541179	0.129188	0.0788511	0.113075	0.165151	0.0282713	0.342849	1.31809	0.0770165	0.242521	0.432763	0.497763	1.17324	0.192687	0.150041	0.0631183	0.382077	0.0592337	0.146983	0.476514	0.234546	0.394348	0.187843	0.421695	0.492832	0.0532191	0.0686286	0.119526	0.343372	0.117715	0.980486	0.716074	1.39421	0.287272	0.0673335	0.7579	0.28066
AC100821.2	0.0802319	0.213679	0.0435955	0	0.0750486	0.461085	0.376335	0.0759976	0	0.108567	0.0523314	0	0	0	0.0608906	0	0.318832	0.0392971	0.160638	0.249272	0.243302	0.102153	0.713693	0.178937	0.332817	0.11645	0.291981	0.0398793	0.237093	0	0.0486445	0.150535	0.250784	0.119162	0.137422	0	0.135205	0.277405	0.198737	0.166141	0.72849	0.111562	0.262092	0.188512	0.08769	0.257618	0.103993	0.236737	0.225068
AC007098.1	0.174687	0.438269	0.214601	0.109656	0.227342	0.451032	0.552195	0.345325	0.430933	0.260362	0.059447	0.0139209	0.231433	0.0392285	0.034585	0.108209	0.325966	0.141362	0.177412	0.755111	3.87859	0.251426	0.415019	0.474291	0.609113	6.57009	0.236916	0.309562	1.66087	0.136398	1.9709	0.91202	0.237403	2.5268	0.767527	0.447485	0.605822	0.560221	0.0526773	1.84013	2.47312	0.359071	0.707106	0.57819	0.199227	0.55481	0.137822	0.705934	0.563422
AC019080.1	0.553825	0.260034	0.312968	0.368702	0.234848	0.546966	0.623464	0.368383	0.404527	0.417453	0.19908	0.266179	0.35194	0.220364	0.209224	0.306852	0.36974	0.248354	0.119921	3.27311	0.600129	0.604854	0.72255	0.567262	2.75684	6.36633	0.266172	0.15905	1.49258	0.995649	4.44428	2.31376	0.276978	3.58631	0.354142	0.997753	0.210163	0.236404	0.502399	0.280338	3.26764	3.85386	0.257304	1.58927	2.19525	0.574979	5.03765	0.555611	1.1861
POLH-AS1	0.303098	0.474842	0.213134	0.321767	0.33355	0.648934	0.209075	0.439097	0.279063	0.353848	0.186067	0.261431	0.626866	0.214872	0.243562	0.381028	0.524302	0.506496	0.428369	0.415454	0.75694	0.567516	0.249226	0.530184	0.567021	0.698699	0.963999	0.425379	0.758696	0.38118	0.172958	1.40499	1.31894	0.211843	0.748185	0.630276	1.30197	0.383572	0.67129	0.664562	1.39558	0.462774	3.20334	2.96592	0.46768	0.787166	0.415971	0.499779	0.733554
MIR2117HG	0.0697669	0	0.0379091	0	0	0	0.163624	0.0660849	0	0.0314687	0.0910111	0	0	0	0	0	0.0831736	0	0.0465618	1.89664	6.0085	0.0444143	0.0443287	0	0.192937	12.5057	0.253896	0.554842	5.19542	0.894944	0.338396	1.89805	0.072691	2.90132	0.41824	0.16442	0.195949	4.39559	0.034563	0.361175	1.48538	0.258694	1.76627	4.58986	0.0762522	2.43617	0.859071	0.102929	0.195711
AC011294.1	0.0379456	0.0056144	0.0549825	0	0.0118314	0.0484599	0.0148323	0.011981	0.0123734	0.0285259	0.00825002	0	0.0148238	0	0	0	0	0.0495614	0.0211038	0.0491221	0.0230139	0.104678	0.0803667	0.394931	0	0.00917913	0.0460306	0.0628695	0	0.0594919	0	0	0.019768	0.0375715	0.0162484	0.581272	0.00710498	0.0728879	0.0438631	0.013096	0	0.639018	0.0103297	1.20064	0.0138243	0	0.0573805	0.167947	0.0512515
AC123912.4	0.404565	0.571987	0.78161	0.324498	0.47654	0.545369	0.245991	0.766427	0.117263	1.09489	0.469117	0.576735	0.561944	0.412754	0.181948	0.400273	1.14325	0.014678	0.0500006	0.0232767	1.69031	0.114467	0.380821	0.378735	0	0.391461	0.0467395	0.0744774	0.212538	0.0256277	0.0363388	0.140568	0.483969	0.178034	0.141155	0.176563	0	0.0805892	0.460233	0.0310279	0.00938282	0.01389	0.660791	0.0563296	0	0.312728	0.116528	0.198956	0.028022
AC093281.2	0	0	0	0	0	0	0	0	0.057846	0	0	0	0	0	0	0	0.0234985	0	0.0394645	0.0459296	0	0.225866	0.0375718	0.17584	0	0	0	0	0.0698966	0.0758529	0.0358519	0	0	0.0439121	0	0	0	0.0227169	0	0	0	0	0	0.0555747	0.193887	0.0474673	0.0383223	0.0436199	0.055293
AC025031.3	0.0479647	0.127743	0.0521251	0	0	0	0.337474	0	0	0	0	0	0.112427	0	0	0	0	0	0.0320113	0.149022	0	0	0.060952	0	0	0.0696167	0.0997449	0.0953635	0.056696	0	0	0	0	0	0.0821543	0.113039	0.700516	0	0	0.198646	0.0600704	0.044463	0.0783426	0.225395	0.104847	0.0385027	0	0.212292	0.299003
SCAANT1	0.0692197	0.1229	0.300895	0.124921	0.129496	0.397798	0.811703	0.262266	0.135428	0.124887	0.180595	0	0	0	0	0.123274	0.275071	0.20342	0.369573	0.430117	0.419815	0.793187	1.23147	1.1321	0.669984	0.602799	0.215918	0.0688113	0.327281	0.059195	0.419678	0.649367	0	0.102806	0.17784	0.489391	0.544353	0.0531844	0.274335	0.143337	0.17338	0.320831	0.339177	0.455386	0.302617	0.222259	0	1.42971	0.0863005
MGAT3-AS1	0.389882	0.440516	0.346663	1.15138	0.397848	1.35795	0.498757	1.20864	1.17887	0.703433	0.462366	0.194892	0.332314	0.488177	0.161397	0.694342	0.478888	0.590246	0	0.0550601	0	0.0451278	0.0900817	0.052699	0.0490091	0.0514437	0.0737071	0	0	0.0303107	0.0429791	0	0.147717	0	0	0.167061	0	0	0	0.0733954	0	0	0.173675	0	0.0774771	0.227614	0	0	0.30933
LMCD1-AS1	0.0901957	0.0606604	0.0564352	0.0542589	0.0102265	0.083773	0.0641016	0.0621349	0.0909072	0.0813664	0.0499166	0.0801538	0.0320325	0.0423508	0.0663781	0.0632784	0.106442	0.0615805	0.162346	0.21654	0.169083	0.0661194	0.580035	0.109723	0.219198	0.555381	0.0795735	0.282576	0.17446	0.771331	0.450741	0.302562	0.264841	0.519602	0.177895	0.0901788	0.20266	0.176403	0.0324971	0.26035	0.181421	0.395251	0.0669636	0.24917	0.0926054	0.0745967	0.290497	0.0604857	0.039188
AC093895.1	0.116061	0.00858619	0.189193	0.0174548	0	0.111166	0	0.0732908	0	0.00872502	0	0.0531815	0.0226702	0	0.0587219	0.0172245	0.0614953	0.0189488	0.0129097	1.44236	1.75977	1.47772	0.0245812	2.01325	2.6212	1.82491	1.33751	1.8941	2.12643	1.09178	3.97579	3.10309	0.483704	2.28398	0.42243	1.91466	1.95584	1.44909	1.48535	1.08151	1.50199	1.96348	0.932041	0.87263	2.8647	0.232915	4.02409	1.36983	0.711447
RMDN2-AS1	0.0215125	0.0381957	0.0116892	0.00970595	0	0.0412101	0.0252266	0.0203772	0.0526113	0.0242583	0.0140316	0.0394297	0.0882425	0.0555558	0.0163265	0.00957793	0.0299209	0.0105367	0.305092	0.0250639	0.0978546	0.089018	0.574086	0.335848	0.0371824	0.117088	0.0279602	0.0213856	0	0.00919849	0	0.0100907	0.00560354	0.00798767	0.0184234	0.0253493	0.0181261	0	0.644775	0.0222736	0.0471485	0.00498549	0.0263529	0.0252728	0.088171	0.0388546	0.00697088	0.0238036	0.053642
AP001429.1	0.0666076	0	0.180962	0	0.124609	0.255191	0	0.0630923	0	0.0901311	0.0868898	0.0610416	0	0.114676	0.0505507	0	0.105876	0.0652481	0.111133	0.569093	0.323179	0.212015	0.126964	0.445655	0.0460501	0.290026	0.173142	0.463503	0.0787326	0	0.0807682	0.187459	0.138799	0.0494633	0.114086	0.706384	0.299321	0.0767661	0.197987	0.34482	0.104273	0.0617448	0.108793	0.187801	0.0727993	0.13367	0.0431668	0.0491342	0.519024
AC020551.1	0	0	0	0	0	0	0	0	0	0	0	0	0	0	0	0	0	0	0	0	0	0	0	0	0.135844	0.427775	0	0	0.77418	0.22404	0	0	0	0.194549	0	0	0	1.38388	0	0.203437	0.0205064	0.39464	0	0.0615549	0	0	5.09352	0	0
AC092757.2	0.250962	0.0742644	0.242427	0.150971	0.0521665	0.160251	0.261591	0.105652	0.218225	0.15093	0.25463	0.0511091	0.0653604	0.0480079	0.0423252	0.19864	0.199459	0.109262	0.0930501	0.0866349	0.439712	0.497047	0.815005	0.746278	0.616911	0.36425	0.144969	0	0.296647	0.190771	0.135252	0.156956	0.261481	0.207074	0.262686	0.394296	0.438578	0.192825	0.0276285	0.173227	0.226996	0.103396	0.273271	0.235863	0.0914304	0.179071	0.0722857	0.822784	0.295507
AL139022.2	0.199221	0.459836	0.259802	0.503351	0.223621	0.381635	0.467233	0.150966	0.545685	0.431327	0.155931	0.292118	0.0933931	0.274393	0.362869	0.0709589	0.285006	0.039031	0.0797752	0.30948	0.193324	0.253653	0.303797	0.177725	0.0550938	0.520475	0.124287	0.0792184	0.18839	0.170369	0.0966301	0.149516	0.207571	0.295886	0.170614	0.563407	0	0.030614	0.0789565	0.247523	0.0249502	0.0738707	0.390475	0.299577	0.130644	0.415794	0	0	0.173867
AL512363.1	0.0301212	0	0	0.05436	0.0563505	0	0	0	0	0	0	0	0	0	0.0914398	0	0	0.0295064	0	4.77276	0.474979	0.268456	0	0	1.16618	16.0883	0.532427	2.72486	4.1301	10.1748	4.09079	9.26844	0.094151	14.6288	7.66138	0.21296	4.60219	0.532297	0	2.43257	8.77069	25.4929	0.787169	10.1063	2.20572	17.3123	4.06033	0.533265	1.03273
AC005229.3	1.22866	0.620233	1.05597	1.30434	1.23192	1.50758	1.26187	1.26271	1.03696	1.14461	0.890443	0.971445	0.847039	0.55303	1.19454	0.915298	1.4552	1.09345	2.12771	3.06884	1.93845	0.950886	1.6634	2.43576	1.75443	5.41984	1.36938	3.4487	3.41724	4.31278	2.85316	2.18475	2.81134	2.65972	1.71933	1.05983	2.51709	1.29573	0.883195	1.14741	2.20757	2.24071	6.89928	7.47942	2.79108	2.41737	2.27951	2.07334	2.03246
AL133243.1	0.241134	0.0428137	0.0524099	0	0	0	0.113106	0	0	0	0.125824	0	0	0.16606	0	0	0.0766591	0	0.0321862	0.0749179	0.116998	0.122807	0.12257	0.14341	0.333423	0.0699971	0.10029	0.0479423	0.0570059	0.0412424	0	0	0	0	0.0826032	0.227313	0.162541	0.0741094	0.143351	0.299598	0.150997	0.0894119	0	0.271952	0	0.0774261	0.0625093	0	0.150318
RSF1-IT1	0.139644	0.148764	0	0	0.104498	0	0.0655013	0	0.109285	0.0503897	0.0364332	0	0.0654638	0	0	0	0.0443944	0	0.0186395	0.130158	0.067755	0.0711191	0.0709821	0.0415255	0	0.202682	0.0580793	0.0832922	0.0330129	0.0716521	0	0.104803	0.116398	0.0414803	0.0956733	0.3291	0.376519	0.0643766	0.110689	0.115667	0.0349777	0.388347	0.0912344	0.052497	0.06105	0.0896771	0.0362	0.0412043	0.0870515
LINC02528	0.400459	0.35551	0.066953	0.389153	1.15258	0.531092	0.361229	0.408504	0.241075	0.333469	0.401847	0.0564608	1.08307	0.371245	0.374057	0.21944	0.367241	0.331934	0.102794	0.0478533	0	0.431431	0.156582	0.0916025	0.0425943	0.0447102	0.736685	0.0918685	0.0364121	0.105373	0.821778	0.0577971	0.256765	0.274508	0.158287	0	0	0.0473369	0.122086	0.127577	0.0192896	0.142778	0	0	2.05375	0.173094	0	0.0454469	0.019203
MIRLET7A1HG	0.246007	0.982775	0.360916	0.15539	0.437217	0.989645	1.75973	0.209722	0.794163	0.310696	0.336963	0	0.317146	0.0847081	0.0933514	0.109529	0.283505	0.204838	0.205229	0.535023	0.0149203	0.313221	0.312618	0.201174	0.119056	0.12497	0.063948	0	0.0436184	0.010519	0	0	0.102527	0	0.0210681	0.521789	0.0276376	0.0283526	0.0731241	0.025471	0.0924289	0.125426	0.381722	0.0693619	0.0403313	0.30609	0.0159431	0.417384	0.0920137
AC104088.1	0	0	0.0752236	0.0624607	0	0.0662997	0	0	0	0	0.0451486	0	0.0811238	0	0.052533	0.0616368	0.0275071	0	0.069295	0.913998	0.125945	0.0881318	0	0	0.957119	0	0.0359864	0.79133	0.695472	0.680742	0.881324	1.2338	0.0721209	2.26173	0.0592799	1.22348	2.60512	0.478659	0.205751	0.286674	9.01575	0.256665	0	2.37451	1.28612	0.083347	0.269158	0.204244	1.12191
DUBR	2.42565	2.01181	1.97931	1.93129	0.973527	1.92941	1.51572	2.17043	2.50425	1.92698	0.963514	1.71529	1.12138	1.2066	2.01926	1.32286	2.14132	1.55395	0.450928	1.59722	0.127262	1.42664	0.346641	1.16058	0.742757	0.785745	1.05161	1.97329	0.109132	3.37352	0.513971	4.11019	1.43419	1.4211	2.30016	0.890118	0.396034	0.593298	0.266117	0.747356	0.168186	0.486281	1.12414	1.23057	0.614622	1.21949	1.94733	1.60358	0.855464
GS1-124K5.4	1.92854	1.97323	0.78149	1.35678	1.71222	0.87663	2.22316	0.805011	1.34299	1.47437	1.10865	1.0784	0.612936	0.900416	0.893062	1.45531	2.31212	0.896557	4.99565	7.76899	2.26001	0.873974	0.872291	1.79821	5.28808	5.83543	1.12158	5.84896	10.8957	4.22093	2.77454	7.91146	4.15496	1.8448	2.82732	1.30957	2.60728	1.28086	0.647736	1.82755	4.2779	3.33308	6.8338	7.34219	2.67942	3.38481	1.90653	1.15738	1.93577
AL049555.1	0.310468	0.0405323	0.714488	0.181275	0.102498	0.244894	0.0428317	0.190289	0.178655	0.0576628	0.107208	0.0836835	0.171229	0	0.0831615	0.162622	0.239495	0.286241	0.134073	23.2211	9.25983	4.10408	0.0696234	1.58849	27.9924	35.5325	6.10503	24.8634	23.2819	24.0126	15.9447	28.5604	6.90726	33.0102	24.3989	3.89512	37.4031	10.2715	1.61046	15.2784	43.1483	15.1942	5.30962	74.1316	11.108	15.8842	26.6777	6.93801	13.3656
AC003092.1	0.0165893	0	0	0.0299388	0	0	0	0	0	0	0	0	0.0388845	0	0	0	0	0	0	0	0.0804909	0.126731	0	0.098662	0.045877	0	0	0.0164914	0	0.141868	0.0402323	0	0	0.0492773	0.0284143	0.117288	0.0186372	0.0127463	1.92312	0.0687047	0	0.0615127	0	0.0155912	0.0181314	0.0133167	0.0215023	0.0734242	0.0930731
AL033384.1	0.0437583	0.00485584	0.0713307	0.0888424	0	0.0419125	0.0128283	0.0414489	0	0.0493435	0.0285414	0.0401017	0	0.00941711	0.0249072	0.0292235	0.0565144	0.0482233	0.383302	2.31969	0.749735	0	0.0278033	0.12199	3.81187	3.39786	0.210432	0.293626	9.53014	1.05715	3.8602	1.92939	0.108282	5.69479	2.30001	0.141797	1.3642	1.06748	0.130069	0.396431	3.81219	2.52002	0	13.6126	0.561955	2.00219	5.28891	0.774697	0.354615
AC019205.1	0.34984	0.225871	0.233295	0.234368	0.247908	0.421392	0.329434	0.210876	0.233338	0.215178	0.131378	0.0631497	0.267124	0.118636	0.160912	0.250157	0.212746	0.2051	0.242324	1.35453	1.04481	0.556779	0.693791	0.413758	0.454416	1.05015	0.50154	0.432085	0.598356	0.485026	0.456352	0.686223	1.07418	0.988003	0.492531	0.668319	0.64909	0.680137	0.194321	0.894565	0.819844	1.53305	1.22939	0.376118	0.46057	0.882902	0.226723	1.00489	0.774857
FRGCA	0.041827	0.111397	0.18182	0	0	0	0	0	0	0	0	0.0766636	0.0980406	0	0	0.14898	0	0	0.0558301	0.129952	0	0.53255	3.34861	1.55475	0	0.0607084	0.304435	0.249482	0	0	0	0	0.522962	0	0	2.07005	0.0469905	0.0642749	0.165771	0	0	0	0.204953	0.904143	0.0457152	0	0	0.431961	0.0521484
AC090186.1	0.277726	0.109579	0.20121	0.334143	0.173189	0.413794	0.868465	0.233839	0.301871	0.334052	0.0805098	0.113119	0.144661	0.212511	0.187356	0.164868	0.122628	0.0604571	0.185352	0.143811	0	0.0785791	0.313711	0.0458813	0.0853376	0.0895767	0.0320858	0.0613527	0.0364758	0	0.0374188	0	0.0964553	0.0916627	0.132136	0	0	0.0711294	0	0.319501	0.154587	0	0.252011	0.116007	0.0674539	0.123855	0.0799945	0.227632	0.0384731
RTCA-AS1	2.08641	1.81518	1.9046	2.56044	1.24904	1.19904	1.37011	1.10673	1.38789	1.35516	1.4153	1.52965	0.88028	0.933942	1.58344	1.11471	1.65823	1.59418	0.556981	0.842694	1.21478	0.690679	1.32567	0.930642	0.519288	1.69582	0.60743	0.954086	0.887836	0.249794	0.101199	3.44487	1.17388	1.30148	0.607514	1.08175	0.890709	1.02597	0.413448	0.69127	1.07133	1.00572	1.84022	0.274523	0.456071	0.83741	1.08172	0.554066	0.312151
AC008937.3	0.321871	0.294961	0.338506	0.262335	0.0971218	0.338129	0.438319	0.550759	0.365655	0.290363	0.352159	0.152245	0.34072	0.232387	0.346718	0.0924552	0.198051	0.20342	0.228673	0.112906	0.0503778	0.132198	0.382635	0.308754	0.157925	0.0904198	0.140347	0.0722519	0.208641	0.150947	0.0251807	0.0974051	0.270453	0.154209	0.168948	0.048939	0.116647	0.103709	0.0514378	0.0645016	0.0520139	0.192498	0.118712	0.273232	0.249659	0.133355	0.0134579	0.18382	0.0776704
Z98257.1	0.0334426	0.0415645	0.065418	0.0482833	0.125128	0.217817	0.0784328	0.0506843	0.013086	0.0482703	0.0174504	0.0245184	0.235164	0.0575768	0.101523	0.0357349	0.0318953	0.019656	16.4984	0.0311708	0.0730183	4.29204	1.9379	15.464	0.0277452	0	0.737183	0	0.0158122	0	0	0	0.0627197	0.0298017	0.0916492	0.0315257	0.172827	0.0359735	1.06033	0.0138503	0.00418831	0.0124004	0.0655477	0.00628612	0.138895	0.102012	0.00866935	0.828895	0.0125085
VCAN-AS1	0.12076	0.0178675	0.0437446	0	0	0.115665	0	0	0.0787549	0	0.0525104	0	0	0	0	0	0	0.0197158	0	0.187594	0	0.0512511	0.0255762	0.0897746	0.0556592	0.029212	0.104636	0.0200079	0	0	0.0244054	0	0	0.0597846	0.103419	0.189729	0	0.0463923	0.0199417	0.208386	0	0	0.230115	0	0	0.0969372	0	0.0296934	0.0627327
AC017083.1	0.126208	0.0640237	0.137154	0.0650765	0.134919	0.172691	0.169139	0.170781	0.0705496	0.113853	0.0470394	0.033046	0.0422606	0	0	0	0.186284	0	0.228624	0.476138	0.0874794	0.229557	1.12266	0.777404	0.698042	0.575707	0.262454	0.752777	0.106558	0.200441	0.174901	0.778047	0.300565	0.214223	0.586744	0.764829	0.344341	0.277058	0.107184	0.14934	0.406442	0.10028	2.38533	1.20309	1.12322	0.318404	0.116846	0.930989	0.483291
AL162411.1	0	0.297905	0.0364677	0	0	0.128566	0.236104	0	0.196962	0.121089	0	0.0615058	0.0786562	0	0.0509351	0.239048	0	0.131489	0.761454	0.104258	0.0814091	0.299079	0.682292	0	0.696004	0.0974104	0	0.0333591	0.0396657	0.0573944	0.162765	0.44073	0.59438	0.149518	0.0862151	0.711756	0	0.335183	0.0664976	0	0.147093	0.746572	0.32886	0.157691	0.733529	0.0808117	0.0869902	0.495078	0.460214
SNHG11	2.48482	2.12793	2.3253	1.67598	2.58255	2.60839	2.69308	2.36557	1.68189	2.34347	1.30149	2.44969	1.92673	2.17142	2.3525	1.5086	3.1618	1.89934	4.95411	5.4489	3.79804	2.90008	9.24165	4.95401	3.592	2.8506	3.32091	4.23545	3.98295	2.19472	3.5381	4.14413	7.29618	2.81447	2.98781	3.41599	7.92354	2.11168	2.56768	4.4438	1.57956	3.08285	9.20349	12.1366	4.69093	3.4604	2.4074	5.11009	3.19186
AC087286.1	0.21753	0.0551753	0.0675423	0.0560826	0.0581363	0	0.0728817	0	0.0607994	0.112135	0.0810768	0	0.14568	0	0	0.0553429	0	0	0.0207397	0	0	0.0395662	0.0789801	0	0	0	0.0323117	0	0	0	0	0	0	0	0	0	0	0	0	0.0643502	0	0	0	0.0292061	0	0.0498908	0	0.045847	0
AL139807.1	0.651884	0.467423	0.136236	0.090497	0.0469054	0.240148	0.176407	0.094997	0.24527	0.180945	0.327071	0.0919093	0.411381	0	0.0761132	0	0.139489	0.0491214	0.435062	0.194744	0.0608255	0.255382	0.25489	0	0	0.145562	0.104279	0	0	0.0214414	0	0.141127	0	0	0.128833	0.118177	0.0845029	0.0385284	0.0496843	0.674946	0.0157002	0.023242	0.0409518	0.023564	0.0822094	0.0805056	0.0649955	0	0.0312594
AC234775.2	0.511234	0.501625	0.438613	0.72839	0.352363	0.670072	0.567944	0.305844	0.737007	0.485462	0.491404	0.0493172	0.630688	0.416923	0.0816825	0.479189	0.684323	0.36901	0.21549	0.501584	0.0652762	0.342586	0.239348	0.280044	0.14882	0.0781065	0.111909	0	0	0.368164	0.13051	0.35339	0.224278	0.0799254	0.184346	0.570707	0.272058	0.186064	0.159959	0.334307	0.589716	0.174598	0.307638	0.101153	0	0.518378	0.104627	0.595452	0.184507
NBAT1	0.136477	0.0403861	0.00988764	0.147781	0.0340427	0.174293	0.234724	0.0172366	0.124607	0.0820781	0.0356069	0.0333526	0.127958	0.0313289	0.138102	0.064814	0.086775	0.0623893	0.0546502	0.084804	0	0.034753	0.104058	0.270558	0.0377421	0.0396169	0	0	0.0215094	0.00778078	0.0220655	0	0.0568788	0.0405395	0.0233759	0.0214424	0	0.0209722	0.0180298	0.0376814	0.0113948	0.00843421	0.0445826	0	0	0.0438216	0.011793	0	0.0113436
AC020978.3	0.575577	0.476907	0.667201	0.623249	1.14857	1.02909	1.43989	0.945013	0.450444	0.484618	0.600673	0.703306	0.719533	0.660631	0.291216	0.478355	0.731928	0.300708	0.640225	0.357652	0.0930895	0.146567	0.341331	0.912838	0.636692	0.111387	0.19949	0.49589	0.453568	0.0656292	0.093059	0.359975	0.35982	0.341942	0.328617	0.0904309	0.0431087	0.11793	0.304154	0.158917	0.336394	0.177852	0.125348	0.0360632	0.33551	0.708449	0.497357	0.169833	0.574086
PTPRK-AS1	0.0234721	0.041675	0	0	0	0	0.110098	0	0	0	0	0.0430214	0.165052	0	0.0712549	0	0.0186551	0	0.0313302	0.291702	0.056943	0.268966	0.0596552	0	0.0324555	0.136271	0.17084	0.0233336	0.0832346	0.100364	0.113849	0.0440395	0.0733676	0.0697222	0.120609	0.442534	0.184588	0.0360692	0.0697694	0.243025	0.0587923	0.108792	0.0766757	0.154419	0.410464	0.0188417	0.0304234	0.0692583	0.0877924
AC243830.1	0	0.0688782	0	0	0	0	0	0	0	0	0	0	0	0	0	0	0	0	0.155342	0.0602636	0	0	0.640867	0.92287	0	0	0	0.0771292	0	0	0	0.218359	0.121258	0	0.0664456	0	0	0	0.115311	0.0803317	0.145753	0.0719225	0.0633628	0.182297	0.0423996	0.0622813	0.100564	0	0.0241831
AL390755.1	0.45089	0.941836	1.19617	0.789792	0.0744284	0.482678	0.435429	0.427094	0.311351	0.705835	0.91688	2.62511	0.21759	3.92706	1.77136	0.236174	0.389977	1.07824	0.734599	2.26611	0	0.101309	0.15167	0.138023	0.293392	7.00623	0.0551557	0.632795	0	1.34957	1.86538	1.04504	0.0414519	11.4828	0.0340715	0.218773	0	0.173219	0.118257	0.0823837	1.43664	0.0245866	0	6.96715	0.173931	0.447105	0.601611	0.0782603	0.0661356
AC090912.3	0.132465	0.0293992	0.0359888	0	0	0	0.155335	0.0627372	0	0.0597492	0.0432004	0.060698	0.232869	0.11403	0.100532	0.0589771	0.184241	0.0324404	0.0221016	1.18322	0.0803399	1.8974	0.0841664	0.590862	0.274745	2.932	0.0344335	0.065842	0.117434	0.169922	0.240941	1.98831	0.103513	0.688588	0.0567219	0.0780454	0.148818	0.0254447	0	0	2.32257	0.276288	0.0540902	0.0622479	0.253363	0.451919	0	0.244288	0.0825764
LINC00519	0.129406	0.114881	0.0562523	0.0467081	0.145255	0.099158	0	0	0	0.0466955	0	0	0.121329	0.0445587	0.27499	0.0921841	0	0	0.0518188	37.9135	2.19757	0.724956	0.296002	1.00051	22.1162	11.4947	0.618945	1.20924	35.365	11.7748	31.1639	14.2766	0.67415	43.5132	5.03141	2.43978	5.98971	3.22147	0.179504	4.18031	15.6881	11.3721	0.211364	1.82431	5.20483	2.80471	44.6163	0.763669	0.887363
MIR1915HG	0.677992	0.342171	0.842778	1.71804	0.573379	1.37885	1.2198	0.994107	0.517874	0.540407	0.333181	0.357481	0.391853	0.27183	0.451113	0.860094	0.664339	0.486743	0.108473	2.58978	0.619617	0.76272	0.177035	1.58804	0.494424	0.640305	0.502162	0.060013	0.367771	0.3177	0.140776	0.182971	0.198375	0.131043	0.855044	1.05062	0.365193	0.224785	0.147236	1.65397	0.104685	0.53379	0.887429	0.829235	0.350206	0.876009	0.228724	0.390514	0.521072
PARM1-AS1	0.0581147	0.103183	0.0401898	0.0190691	0	0.0303618	0.111515	0.0200173	0.0620186	0.0619578	0.206757	0.02905	0.0495338	0.0363832	0.0320764	0.0188176	0.0251936	0.0207013	0.0458371	0	0	0.0269065	0.147701	0.0392758	0.0219155	0.0230041	0.0109866	0	0	0.00451803	0.00640634	0.00991252	0.0110092	0.0156932	0	0	0	0.00811853	0	0.0218802	0	0	0.0431459	0	0	0.0169638	0.00684777	0.038972	0.00658684
LINC02035	3.19111	1.62822	3.30676	3.49613	2.2553	4.61253	5.10279	4.70197	3.68296	4.17561	2.2538	1.16387	3.30925	3.04112	1.62434	1.99194	3.63525	3.08493	1.02399	5.57813	2.21691	1.61288	1.33943	1.59593	2.88368	4.3322	1.33391	0.999749	1.7717	4.7109	1.21167	4.67495	1.34673	4.40915	1.28362	2.3549	1.40143	1.92929	1.08267	2.14927	1.93164	3.22407	2.15857	5.26512	2.21243	3.1386	1.80069	4.28946	1.24983
AC083973.1	0.0100176	0	0.0326595	0.0361577	0.0374817	0	0	0	0	0.0361479	0.013068	0	0	0	0.0304107	0	0.0238853	0.00981313	0.020057	0.497979	0.595413	0.0255092	0	0.029789	0.360142	0.159937	0.312481	0.318672	0.959135	0.436907	0.267241	0.357115	0.0104375	0.565375	0.789278	0.306911	0.45017	0.692725	0.0397023	0.062232	0.533202	0.7429	0.261794	0.903831	0.0656929	0.16887	0.233718	0.133014	0.29975
AC095050.1	0.994698	2.11239	0.445108	0.985567	0.32839	1.45713	0.869105	1.14542	0.801342	0.9853	0.839615	0.857955	0.685743	0.33579	1.30259	0.208407	1.51912	0.649597	0.0260335	0	0	0.0744982	0	0	0	0	0	0.368388	0	0	0.0236504	0	0	0	0	0	0	0	0.0193247	0	0	0	0.0318564	0	0	0.0782817	0.02528	0	0.0121584
STARD13-AS	0.12781	0.207366	0.0862113	0.0318152	0.0659604	0.0422133	0.072354	0.0417465	0.0603591	0.0357824	0.396699	0.113091	0.0929734	0.0379389	0.260894	0.0470933	0.0735583	0.0949803	0.0117654	0.0136929	0	0.0336683	0.0504053	0.0327642	0	0.0319837	0.0549905	0.0262875	0.0208381	0.00376897	0	0	0.0137759	0.0130914	0.0188719	0.0311597	0	0.0101588	0.017467	0	0.013799	0	0.0287941	0.00414209	0.00963386	0.0247648	0.0114249	0.00650215	0.013737
AC090970.2	0.0815289	0.0542834	0.177201	0.18392	0.0381309	0.0780898	0.191209	0.0386131	0.0797553	0.18387	0.21271	0.037358	0.047775	0.140365	0.12375	0.108896	0.129595	0.0998311	0.23125	0.759906	1.06311	0.23356	0.310813	0.42427	0.704577	1.36082	0.381472	1.27651	1.80694	0.644925	0.173008	0.956055	0.615859	0.423808	0.541118	0.480349	0.801443	0.751705	0.08078	0.168826	0.574345	0.906921	2.56341	5.44029	0.400984	0.589011	1.98139	0.270635	0.27953
LINC00310	0.177586	0.224537	0.175445	0.184526	0.0906075	0.288646	0.151452	0.0917532	0.168459	0.228167	0.105301	0.108498	0.113524	0.129709	0.367571	0.134173	0.20102	0.231949	0.441755	0.0835974	0.0652762	0.205551	0.123093	0.096015	0.0520871	0.140592	0.1231	0.106993	0.0190831	0.0736328	0.0195764	0.0605812	0.224278	0.103903	0.198172	0.202918	0.332515	0.0248086	0.0799795	0.189441	0.0269584	0.0748279	0.0527379	0.00505764	0.129396	0.125275	0.055801	0.404907	0.107349
VWA8-AS1	0.500796	0.0291531	0.392562	0.177795	0.0921527	0.235904	0.0770174	0.497696	0.0642494	0.103686	0.139226	0.135427	0	0	0.112152	0.102346	0.52852	0.120633	0.0547914	1.13506	0.0199168	0.0104528	0.0521636	0.231925	0.090815	0.214484	0.0341452	0.106097	0.194085	0.329978	0.189148	0.231054	0.0598771	0.719403	0.112494	0.232176	0.202912	0.157698	0	0.0510013	0.411273	0.273975	0.160912	1.03392	0.0269188	0.467906	0.308593	0.0605607	0.214948
AC114760.2	0.52141	0.159354	0.130048	0.169687	0.207883	0.802339	0.280656	0.210511	0.367917	0.169641	0.21186	0	0.300531	0.11773	0.0389228	0.0608906	0.298915	0.184211	0.233892	0.106227	0.0414733	0.163247	0.206381	0.114381	0.0236383	0.148875	0.11554	0	0.0808296	0.0219294	0.0310948	0.0962259	0.0890597	0.0888662	0.307452	0.161155	0.00960291	0.0591081	0.0423459	0.300903	0.0642303	0.071313	0.0139613	0.0241003	0.149476	0.150953	0.0443165	0.0504428	0.0799272
LINC00525	0.059431	0.0395702	0	0.0268139	0.0277958	0.028462	0.0348458	0	0	0.0134033	0.019382	0	0	0	0.0676562	0.0264603	0.0118086	0.0145545	0.148739	0.0923231	0.0360447	1.53229	0.226569	0.486002	0.0821769	0.0431295	0.0926922	0.0590804	0	0.012706	0.036033	0.167261	0.0774024	0.198602	0.165415	0.245107	0.0166919	0.13699	0.426917	0.0307668	0.0465192	0.385645	0.0242677	0.768012	0.211106	0.131194	0.154063	2.23585	0.0277861
AL162408.1	0.489174	0.398078	0.708804	0	0.305048	0.546628	0.669233	0.540583	0.638042	0.551611	0.265887	0.597729	0.66885	0.0701825	0.12375	0.145195	0.680372	0.199662	0	0	0	0	0.103604	0	0	0	0	0	0	0	0	0	0.0849461	0	0.0698216	0	0	0	0	0	0	0	0	0	0	0	0	0	0.0254118
FTX	0.544038	0.498306	0.265896	0.39481	0.398497	0.52936	0.742605	0.310832	0.76029	0.488186	0.367992	0.211038	0.425067	0.302304	0.362642	0.287076	0.395784	0.312993	0.322744	0.558952	0.125698	0.513096	0.530398	0.235392	0.171148	0.45957	0.23944	0.13163	0.268798	0.155083	0.139619	0.291643	0.263926	0.324915	0.369775	0.237433	0.229604	0.27646	0.139751	0.363602	0.652507	0.301524	0.23978	0.119034	0.185619	0.305007	0.141778	0.539338	0.292488
EML4-AS1	0.689638	2.23381	0.324089	0.571841	2.68495	1.17827	1.44255	0.494345	1.49514	0.420358	1.02121	0.409952	0.786396	0.866424	0.820448	1.62651	0.859197	0.949439	0.0124394	0.115818	0.316524	0.403434	0.450028	0.720535	0	0.135264	0.310084	0.0926446	0.132191	0.0478185	0.655442	0.0349712	0.233041	0.166096	0.175586	0.219631	0.0209398	0.0716051	0.221612	0.154386	0.0233431	0.328284	0.0304436	0.0525525	0.794488	0.418935	0.0483177	0.19249	0.0232382
TMEM44-AS1	3.3283	4.84517	3.32557	1.42337	2.98048	3.47496	3.95841	3.85489	2.03686	2.50445	1.9754	1.53231	1.47893	1.79238	3.63929	1.17986	3.93654	2.14782	5.54793	7.13066	4.40074	2.49037	3.32747	5.1597	15.006	6.2502	3.08345	10.2239	12.0076	10.5353	7.44056	9.85541	8.51336	2.8816	5.83582	2.37916	2.6759	4.26616	1.68793	2.54779	29.5931	17.0642	16.1284	15.2696	6.15476	4.57105	9.1391	4.00274	4.0316
AC087588.1	0	0.0367836	0.0900564	0.0747768	0.15503	0.158746	0	0.15699	0.0810658	0	0.162154	0	0.29136	0.49935	0	0	0.0658621	0.0405886	0.110612	0.386196	0.753894	0.896835	1.15837	0.554453	0.229169	0.240553	2.06795	0.329519	0	0.0354336	0.200972	0.466447	0.172684	0.0615388	0.283876	0.195297	0.512042	0.286521	0.410537	0	0.363243	0.153637	0.338381	1.24613	0.271716	0.0332605	0.10741	0.794682	0.129147
XIAP-AS1	0.109861	0.0975299	0.0397967	0.0660891	0.137018	0.210454	0.171771	0	0.214942	0.0330356	0.0955428	0.0671205	0.0858364	0	0	0.0652174	0.087315	0.0358729	0	0.0568879	0.0444203	0.0466258	0	0.108897	0.050636	0	0.0380769	0	0.0432866	0	0.0444058	0.137418	0	0	0.156809	0	0	0.0562739	0.0362839	0	0.0917258	0.0339468	0	0.103251	0.0400245	0.0881887	0	0.162082	0.0228284
TRG-AS1	1.44029	0.614651	0.260095	0.686462	0.951464	1.52281	1.24291	0.267188	1.2459	1.06797	0.167258	0.54834	1.22216	0.492994	0.765482	0.57085	0.675955	0.573567	0.359394	0.199176	0.196998	1.676	0.651729	0.895985	0.325027	0.322563	0.493266	0.0849728	0.156607	0.0767528	1.16605	0.513205	0.382957	0.323727	0.563662	0.231661	0.0672203	0.134635	0.520855	0.159302	0.160576	0.309023	0.188477	0.236986	1.55082	0.91601	0.199424	1.70244	0.109234
PTPRJ-AS1	0.117282	0.0520591	0.127455	0.10583	0.219411	0.44934	0.137531	0.333278	0.114731	0.158703	0	0.107482	0.137452	0.10096	0.0890095	0	0.0466067	0	0.0391367	0	0	0	0	0.261569	0	0.0851128	0	0.116591	0.0693161	0	0	0	0	0	0.0502206	0.1382	0.131761	0	0.0581025	0	0	0	0.095781	0.0551131	0	0.047073	0	0.0865153	0.0365558
LINC02518	0.232633	0.154891	0.0948041	0.0524793	0	0.557049	0.340995	0.110178	0.455144	0.236093	0.151735	0.159895	0.20448	0	0.0882763	0	0.0924456	0.0284856	0.0582215	1.21967	0.0352728	0.0370241	0.0369528	0	0	0.168823	0.21165	0.722689	0.378098	0.0497355	0.0352612	0.0545597	0.212085	0.561453	1.24517	0.82237	0	0.0223427	0.028812	0.180647	0.0546275	1.32085	0.047496	1.25716	0	0.0700279	0	0.471915	0.0906368
AC079760.2	0.243043	0.323645	0.198093	0.0548278	0.170506	0.581977	0.285004	0.316548	0.178317	0.274065	0.554839	0.668201	0.213631	0.470742	1.12978	0.135262	0.579495	0.327363	0.0709647	0.0471944	0.331661	0.522193	0.0386064	1.78424	0.0210039	0.220473	0.0473831	0.815432	0.0718215	0.0129903	0	0	0.0791343	0.0451214	0.0780536	0.143195	0.102392	0	0.0752533	0.125821	0.0475601	0.0422436	0.124054	0.0142763	0.0166022	0.243872	0.0393776	0.0672318	0.0284078
TMPO-AS1	0.304962	0.168041	0.234275	0.237228	0.334444	0.30217	0.345282	0.199219	0.370338	0.265623	0.130322	0.318027	0.147893	0.108629	0.17558	0.318374	0.376102	0.118465	0.221075	0.939319	1.88786	0.421757	1.24279	0.6176	1.3232	0.801308	0.617783	1.18129	1.65944	1.0207	2.98388	1.904	2.19134	1.22605	1.89574	0.904578	1.45314	0.638307	0.354258	0.511735	2.48914	1.90577	6.26927	1.25517	2.83889	1.42239	2.04454	1.7609	1.57331
AC018529.2	0.835952	0.270774	0.14118	0.132517	0.739679	0.400344	0.543126	0.23541	0.364679	0.254771	0.33894	0.196701	0.728167	0.175041	0.0685871	0.150887	0.206501	0.204722	0.0753929	0.245683	0.0959194	0.402727	0.229687	0.327526	0.085911	0.106575	0.499203	0.15722	0.180266	0.0579637	0.136983	0.127172	0.141241	0.0671118	0.246699	0.18636	0.133258	0.147555	0.0447715	0.187141	0.0601281	0.162315	0.119933	0.201723	0.728459	0.24484	0.146422	0.183329	0.109153
AC018926.3	0.652131	0.463147	0.661449	0.706144	0.732002	0.666263	1.32551	0.41181	1.02071	0.784392	0.510424	0.478109	0.917139	0.374249	0.0659898	0.69683	0.691065	0.170352	0.493257	0.405221	0.263677	0.774952	0.441977	0.646406	0.120229	1.00961	0.361637	0.0864378	0.154169	0.594866	0	0.407854	0.362381	0.581133	0.335092	0.204917	0.19537	0.367444	0.086152	0.360108	0.435584	0.120904	0.49707	0.367738	0.332617	0.34899	0.281754	0.577266	0.135509
PPP4R3B-DT	0.45551	0.977256	0.206258	0.411031	1.13622	0.290863	0.712204	0.287647	0.519867	0.51365	0.148554	0.48702	0.889745	0.522822	0.74902	0.608415	0.512874	0.260291	2.30536	2.35871	0.506487	0.628295	1.35064	0.903023	1.36467	2.31397	0.434159	0.86791	0.852513	0.422003	0.414263	1.13953	2.45211	1.29668	2.17806	1.52079	2.21755	0.670809	0.639378	0.393021	1.11718	1.37233	2.108	1.07026	1.16166	1.73684	0.934817	1.28805	1.01751
AC123595.1	0.320621	1.66286	0.623507	0.822259	0.126277	0.290933	1.02898	0.255747	0.726337	0.411018	2.22333	0.185576	1.42393	0.0871578	0.230523	0.120209	0.469409	1.48773	0.315338	0.0786423	0.020469	0.193368	0.171551	0.35126	0.139999	0.0979692	0.0350919	0.0503257	0.0598398	0.129878	0.122774	0.316613	0.0703282	0.0250626	0.375742	0.198844	0.0189579	0.181518	0.234076	0	0.147936	0.140785	0.0826866	0.174455	0.387312	0.270917	0.153106	0.0497918	0.0736359
AC131211.1	0	0	0	0	0	0	0	0	0	0	0	0	0	0	0	0	0	0	0.121948	0	0	0	0.139319	0	0	0	0	0.0363289	0	0	0	0	0	0	0	0	0	0	0	0	0	0	0	0	0	0.0293354	0	0	0
PSMD6-AS2	0.244354	0.746485	0.265549	0.285345	0.255459	0.70214	0.758492	0.149767	0.618688	0.226918	0.665648	0.0526907	0.421144	0.136107	0.17454	0.140791	0.211343	0.161925	0.206248	0.290276	0.122047	0.283665	0.273986	0.2244	0.377626	0.0938805	0.0971457	0.0500115	0.050971	0.0245842	0.0784333	0.485439	0.0374406	0.0960667	0.116943	0.203248	0.242223	0.13805	0.0498461	0.0892938	0.0990086	0.0799464	0.0704318	0.0742995	0.157099	0.288457	0.13973	0.434725	0.219528
AC112721.1	0.0300187	0	0	0	0.224635	0.11501	0	0	0	0	0.0391595	0	0.211087	0	0.182257	0	0	0	0	0.233163	0.14565	0.687968	0.114441	2.09774	0.0415077	0.174279	0.280914	0	0	0.0770139	0	0.112645	0.0938307	0.0891685	0.231373	0.0707452	0	0.0922586	0.148715	0.621614	0	0.166963	0.0980615	0	0.262474	0.0481938	0.0389089	0.17715	0.261983
AC003991.1	0.423216	0.832397	0.547152	0.217283	0.047778	0.272572	1.45462	0.172793	0.870846	0.26001	0.44738	0.0334354	1.38538	0.14447	0.0221512	0.0844672	0.249372	0.300211	0.267841	0.0113352	0.0044255	0.00929046	0.203996	0.13019	0.0252238	0.0264768	0.00758705	0.0145075	0.00431256	0	0.00442405	0.0136907	0	0.0216747	0.0374941	0.0257947	0.0942724	0.0224258	0.0108447	0.00755497	0	0	0.0476727	0.0102867	0.0119627	0.175721	0.0047289	0.0215305	0.038664
MLIP-IT1	0	0.0487397	0.0298321	0	0.0513552	0	0	0	0	0	0	0	0	0	0	0	0.0218174	0	0.091603	0.383794	0.332979	0.0349512	0.0348839	0.122445	0.98689	1.15544	0.0856286	0.0272891	1.78465	0.234755	0.832176	0.82408	0.0858048	0.530019	0.28211	0	0.123359	0.253101	0.0543977	0	2.04557	0.101788	0.0448368	0.98038	0.240022	0.484787	0.640453	0.242996	0.188237
AC011477.1	3.08557	2.96042	2.39515	1.79854	2.7966	4.29545	4.22508	3.19503	3.78712	3.37135	1.02504	0.948432	2.42579	1.97974	1.22178	1.33111	2.63513	1.37049	2.30231	2.85811	0.302212	1.41528	3.58009	3.02049	1.378	1.5299	1.39491	0.552508	1.15534	0.458906	1.44085	0.863003	2.89541	1.96403	1.55924	1.35499	1.11961	0.559562	1.93688	1.62713	1.1401	0.657337	1.75297	2.48566	2.24128	2.32304	0.447135	2.09234	1.08719
SOX21-AS1	0.273867	0.266963	0.280115	0.0387648	0.0301382	0.0205737	0.188912	0.152596	0.115569	0.111419	0.0770562	0.0590546	0.0755214	0.0739617	0.057056	0.11476	0.20486	0.252496	0.0716772	7.8164	0.729536	0.0478599	0.0545916	0.726563	4.67786	9.7815	0.0335012	1.39863	3.7577	2.68647	7.4753	2.22666	0.0727352	8.8927	4.26312	0.0632768	0.512793	1.54723	1.43657	7.57261	6.25113	0.219028	1.53491	0.277578	2.06006	2.65103	2.58922	1.57657	4.99785
AC129507.1	0.131378	0.137214	0.0419922	0.097629	0.216866	0.222064	0.126873	0.0878431	0.03024	0.0488013	0.15122	0.0708232	0.181143	0.146357	0.164223	0.192683	0.104416	0.136267	0.211465	0.0120052	0.0468708	0.275508	0.46157	0.0689425	0.0106859	0.0336501	0.200887	0	0	0	0.0187422	0	0.144936	0.0344337	0.0794206	0.109277	0.0347285	0.0237513	0.0689141	0.208039	0.0048393	0.0143278	0	0.00726316	0.0253395	0.179904	0	0.0456061	0.043358
AC069224.1	0.483731	0.539078	0.301991	0.241466	0.250308	0.335171	0.5069	0.604436	0.302047	0.538509	0.201392	0.377283	0.16887	0.265793	0.82797	0.238281	0.703476	0.302462	0.171722	1.69476	0.449435	0.104833	0.379289	0.275448	0.241931	0.463083	0.171224	0.378563	0.218982	0.325659	0.299525	1.73796	0.61124	1.26874	0.202727	0.048511	0.0578134	0.0948945	0.0917783	0.106562	0.367358	0.314844	2.40391	1.43159	0.427457	0.264378	0.306824	0.744032	0.417035
LINC00629	0.0388361	0.034477	0.105512	0	0	0.0743958	0.0455411	0	0.0379912	0	0	0	0	0	0	0.0345817	0	0.0570651	0.24623	0.18099	0	0.0741704	0.320786	0.461942	0.134249	0.0563673	0.100952	0	0	0	0.0706389	0.0728663	0.0404639	0.11536	0.0665187	0.18305	0.0436304	0.0298394	0.0192397	0.0804201	0.437741	0.108002	0.222014	0.364996	0.0848924	0.0623498	0	0.0572962	0.290516
AC010226.1	0.652131	1.145	0.803188	0.706144	0.732002	0.999395	0.679751	0.466718	0.793886	0.732099	0.983039	1.0359	0.883171	0.498999	1.12183	0.593596	0.771689	0.582036	0.638333	0.315172	0.246099	0.498184	0.847123	0.280109	0.320611	0.399639	0.406841	0.115251	0.119909	0.136323	0.105436	0.407854	0.19629	0.258281	0.322681	0.0683057	0.130246	0.278366	0.244097	0.510152	0.199643	0.214941	0.7101	0.394978	0.633557	0.500219	0.150269	0.277943	0.25295
AL513534.2	0.4307	0.191178	0.108656	0.402524	0.316545	0.662997	1.49714	0.364259	0.466473	0.416292	0.0300991	0.169161	0.558853	0.145655	0.163436	0.383518	0.287296	0.263693	0.436302	0.872182	0.326523	0.186056	0.693923	0.548896	0.436021	1.27258	0.111958	1.338	0.181823	0.124967	0.540918	0.490633	0.857437	0.970946	0.388613	0.199381	0.285137	0.141825	0.152408	2.4208	0.592381	0.541848	3.98219	0.925229	0.235368	0.796427	0.16947	0.726201	0.340407
AL355802.3	0.453421	0.60379	0.422357	0.233798	0.121179	0.434294	0.30383	0.245423	0.0633652	0.321385	0.760485	0.0593616	0.37957	0.223039	0.0983187	0.173036	0.205925	0.190357	0.929442	0.804989	0.707138	0.329888	0.617349	0.67416	1.2987	0.893138	0.50513	0.837099	1.03364	0.16618	0.274908	1.03303	0.43868	0.192408	0.194155	0.839597	1.16433	0.348382	0.288807	0.469461	2.53508	0.33025	0.423194	6.20948	1.20353	0.675952	0.293851	1.5768	0.868151
AC009271.1	0.0185996	0	0.0404258	0.134267	0.069592	0	0	0.035236	0.0363899	0.0167789	0	0	0.0871931	0	0	0	0	0.0364399	0	0.924593	1.57928	1.27879	0	0	1.4145	3.91438	0	1.53466	1.38508	4.58091	3.47329	2.30324	3.21694	0.690609	1.68845	0.701339	1.48359	0.257235	0	0.0770304	0.838581	2.4828	2.88605	0.506937	0.650514	0.477774	0.12054	0	1.06671
AC090559.1	5.88367	3.12551	1.86133	3.66346	5.34039	6.71397	4.79802	2.37347	5.86427	3.734	4.44793	2.09286	6.35652	3.38566	1.32395	4.74487	3.76869	7.28603	0.423365	0.640538	0.557868	3.93743	0.483673	2.6645	0.109643	1.01279	1.55003	0.0472962	0.693597	0.135622	1.17306	0.446331	0.793135	1.20125	1.7792	1.98087	0.0890836	0.438663	1.24135	0.62396	0.168823	1.2643	0.336739	0.0298096	2.20131	2.88981	0.493335	1.84838	0.652487
AC007750.1	0.0297227	0.037695	0.0138432	0.0153259	0	0.0162679	0.0199167	0.016088	0.00830744	0.0268131	0.0609295	0	0.00995264	0.0146207	0.032225	0.0151238	0.0101241	0.0374348	0.0566762	0.45513	0.00515049	0.421684	0.0971244	0.23359	0.0587119	0.0862798	0.291389	0.00844209	0.0100381	0.0290493	0.0154464	0.0637339	0.0442406	0.0819827	0.192727	0.230156	0.0190811	0.244684	0.0252425	0.307742	0.0106355	0.0314888	0.0554825	0.0399063	0.102098	0.255635	0.0220144	0.263105	0.479095
LINC00996	1.15451	1.39303	0.45945	0.513553	3.2702	1.18368	1.92588	0.492882	1.1294	0.968152	0.24394	0.178823	1.27683	0.937846	0.394905	1.21627	1.53791	0.509722	0.146506	0.0757806	0.216966	0.734973	0.950526	0.930813	0.134905	0.200609	0.743929	0.0323296	0.0672727	0.0556231	0.926732	0.167801	0.576037	0.301883	0.14622	0.306573	0.0730723	0.212395	0.24167	0.0841799	0.0254559	0.467281	0.0531185	0.0840533	0.924158	1.22045	0.23184	0.635734	0.162186
AC026336.3	0.0340097	0.00754807	0	0	0	0	0	0	0.0166349	0	0	0	0	0	0	0	0.00675752	0	0.0340467	0.0924565	0.0515669	0	0	0	1.01106	0.0370216	0	0.0253568	0.0201003	0.0872527	0.03093	0.303101	0.00885878	0.0631395	0	0	0	0.529154	0.00842431	0	0.931728	0.0315267	0.430507	0.167808	0.0557567	0.0136503	0	0.250878	0.00530024
CASC19	0.0480954	0.085394	0.104534	0	0.0899766	0	0.112798	0	0	0	0	0	0	0	0	0	0	0	0.0320985	4.40811	13.9431	0	0.122236	0.0715098	8.84488	10.471	0.0500084	2.19934	20.1251	0.74034	2.09953	11.5506	1.00222	8.64327	0.288323	1.13347	0.108065	2.06941	0	0.298781	4.57779	0.802514	0.0785561	0.0904036	0.367964	6.02278	0.561051	1.41913	5.84644
SNHG10	1.53369	2.3122	1.6174	0.868026	1.68078	1.92968	1.53243	1.53011	1.01205	0.818671	1.74025	0.698605	0.701961	0.624967	1.12953	0.678797	1.26943	0.480051	2.82845	5.73775	1.77229	1.07457	2.6063	4.20985	4.12841	2.29187	2.19859	1.86746	2.13469	0.488929	1.69468	3.16704	3.98074	1.02436	2.96887	3.3578	4.64909	1.10867	0.692361	1.82285	1.71619	1.71616	6.81842	5.99594	2.64828	2.17816	1.388	3.3338	1.8386
DLG1-AS1	0.135456	0.120252	0.169853	0.0188046	0.116959	0.0199604	0.0244373	0.197396	0.0203861	0.0657982	0.0679628	0.114588	0.07327	0.0538176	0.0948944	0.0556696	0.0828136	0.0816564	0.0556323	0.307544	0.0379172	0.106133	0.119169	0.216893	0.374599	0.241974	0.216683	0.942601	1.39176	0.267321	0.467492	0.860201	0.271411	0.340461	0.571103	0.122781	0.011706	0.264195	0.061944	0.12946	1.87913	1.2267	0.204227	2.60489	0.0455533	0.167284	0.0945389	0.276706	0.188368
AC016888.1	0.749778	0.277342	0.780861	1.18399	2.51313	1.55599	1.09903	1.00613	1.1002	0.958208	0.529797	0.515343	0.805495	0.645431	0.663869	1.27965	1.21664	0.642665	0.688044	2.76626	1.97053	4.5345	0.952793	0.696746	10.065	3.62746	2.07893	3.6336	11.2629	6.49207	6.55366	10.7852	4.03622	0	5.40444	0.809876	3.82561	9.76945	0.588121	4.07559	3.71692	4.72047	0.867453	3.75823	3.85836	1.00311	9.63728	0.783538	4.0313
LINC01415	0.315959	0.363885	0.167042	0.246579	0.031951	0.286273	0.230316	0.210308	0.392622	0.300437	0.350901	0.101736	0.110088	0.029404	0.324043	0.220515	0.264691	0.246772	0.0712394	0.344905	0.165733	0.195706	0.0325549	0.184102	0.200731	0.700276	0.0665931	0.191004	0.186738	0.814253	1.11315	0.52873	0.026692	1.52829	0.109698	0.0905621	0.187076	0.413356	0.00423049	0.397869	0.280736	0.102908	0.265008	0.200642	0.0559994	0.411291	0.188163	0.17008	0.122436
AC104083.1	11.5356	8.44911	5.67025	12.7176	10.2663	13.3829	14.5166	9.47543	14.5532	15.3751	6.4983	10.2438	8.89167	10.4706	12.5814	11.7204	11.7433	8.84704	1.37397	8.66114	0.908824	4.82989	4.05719	6.54346	1.94132	3.85999	1.88794	1.63726	10.5956	1.48927	2.25904	4.15396	1.92699	4.27068	4.01177	1.63848	1.37255	4.27865	2.05319	5.92642	3.28841	0.888511	1.87423	0.723194	4.58872	10.8367	2.056	5.7161	1.20342
ZMYM4-AS1	0.0384554	0.102417	0.0835818	0.138801	0	0	0.360757	0	0.0752376	0.034691	0	0.0704838	0	0	0	0	0	0	0.128324	0.0597385	0.0932923	0.0489621	0.195471	0.114353	0.0531733	0.111629	0.0399849	0.076457	0.181823	0	0.0932618	0.0721519	0.0801343	0.114229	0.0987999	0.181256	0.0432026	0.0295469	0	0	0.0722416	0	0	0	0.0420301	0.0617385	0.049844	0.113469	0.0958894
MKLN1-AS	0.429086	0.542527	0.70652	0.504516	0.437853	0.647613	0.823362	0.837513	0.712304	0.498515	0.720882	0.643466	0.396207	0.615616	0.779579	0.50944	0.609715	0.68144	0.694226	0.838253	0.725515	0.604263	1.58623	0.521982	0.656235	0.471804	0.831465	0.65922	1.18345	1.19535	1.15098	0.609903	0.331915	0.869023	0.517799	0.689473	0.335978	0.599426	0.850287	0.201939	0.553666	0.439946	0.605272	1.19759	0.532923	0.777598	0.45504	1.28527	0.405278
AC098484.1	2.15167	2.3958	1.50603	1.97448	1.36452	2.23556	2.39486	1.79631	2.06919	2.59903	0.903906	0.668431	1.79512	1.25574	1.6053	1.03917	1.68111	1.42899	1.75242	0.169958	1.59252	1.06796	2.31718	1.24714	0.403414	0.476385	0.644632	1.48641	1.42256	0.810873	0.97289	1.71063	1.5959	0.974958	1.40545	0.687573	0.778451	1.17687	1.04789	0.679666	1.00481	1.48749	1.78699	1.06252	0.837041	1.61011	1.46535	1.02228	2.43255
AP002812.5	0.247908	0.264098	0.484939	0.26844	0.463784	0.37992	0.406991	0.187859	0.436526	0.246004	0.0970188	0.181753	0.232433	0.128044	0.225774	0.0882999	0.197031	0.0728542	0.281268	0.0770223	0.0601421	0.0315641	0.378039	0.479176	0.0685577	0.0359817	0.257768	0.246445	0.146518	0	0.0300612	0.279082	0.258298	0.110459	0.23354	0.116849	0.0557023	0.133334	0.073689	0.102671	0	0.114904	0.161967	0.0232992	0	0.398005	0.0321326	0.109724	0.0772704
AL590617.2	1.27319	0.924775	0.644642	0.339438	1.3804	0.91461	1.45907	0.630406	1.10396	0.430708	0.264231	0.795542	0.474774	0.622726	0.41725	0.334961	0.597941	0.722809	1.30354	4.40517	3.59768	0.939471	1.82017	2.10813	2.90078	3.98984	0.842436	6.18456	5.69489	5.01095	3.66668	4.96766	1.4773	2.83643	2.602	4.70537	3.99851	2.22328	0.458724	3.74497	4.26717	2.82988	2.74122	5.46623	5.02852	1.82339	4.81947	3.03101	4.38328
LINC02457	0.0296158	0	0	0	0	0	0	0	0	0	0	0	0	0	0	0	0	0	0	0.598086	0	0.0377074	0	0.0440337	0.204753	0.214924	0	0	0.595118	0.126634	0.17956	4.05637	0	0.351886	0.152178	0.139591	0	0.455101	0	0.061327	5.56357	2.00412	0.241863	0	0	0.0950939	0.153546	0	0
AC037487.1	0.0998845	0.0443365	0.0155069	0	0.0133474	0.0820037	0.0334655	0.0405484	0.0279176	0.0193086	0.0186142	0	0.0334464	0.0245667	0.0108294	0.0254121	0.0567042	0.013978	0.0190463	0.210582	0.0692339	0.0363357	0.00906643	0.137904	0.128248	0.113908	0.0519286	0	0.0253001	0.0427094	0.086514	0.174022	0.0223009	0.0847713	0.140532	0.0504424	0.0961843	0.0328909	0	0.0443221	0.0938206	0.0330686	0.0699193	0.093875	0.241732	0.0629987	0.0369902	0.115785	0.0622661
AC009163.7	0.400375	0.153205	0.142534	0.348822	0.335767	0.595064	0.388551	0.4054	0.459193	0.336273	0.05403	0.227742	0.258886	0.142616	0.272424	0.27046	0.329182	0.243436	0.0691053	0.396769	0.1256	0.18457	0.473695	0.205273	0.0763599	0.340651	0.20815	0.212731	0.22031	0.159389	0.1423	0.310843	0.194193	0.553633	0.195088	0.390441	0.310207	0.159116	0.17783	0.285889	0.306907	0.0831877	1.98439	0.233557	0.294243	0.315852	0.483158	0.285159	0.124793
MHENCR	3.96652	3.97125	2.99345	1.31238	3.58659	4.64347	3.20425	2.58828	3.23352	2.7632	1.35108	2.86766	1.60121	2.20045	1.30447	1.09884	3.6604	1.03615	8.11815	5.78523	2.61952	5.27471	8.73691	13.7937	5.27133	2.65465	2.90991	3.8774	5.05324	0.791484	1.95064	4.21724	4.29349	1.63643	3.6234	7.58219	10.7444	2.06562	1.44103	3.69616	1.49029	1.30736	9.28609	15.5328	11.6811	3.92699	1.82799	10.696	5.71458
AC091868.2	0	0	0	0	0	0.0608145	0	0	0.0621116	0	0	0	0	0	0	0	0.0252313	0	0.0211873	0.739747	0.308066	0.0404202	0.0806847	0	0.26338	1.05978	0.165046	0.0631183	0.112576	0.162893	0.230974	0.178693	0.099231	0.235751	0.625318	0.523718	0	0.0487842	0	0.72313	0.178915	0.500288	0.0518526	0.149182	0.312277	0.101935	0.288038	0	0.336432
AL136162.1	0.0491216	0.029072	0.177941	0.14775	0.306321	0.0940989	0.0384015	0.0930583	0.0320353	0.162481	0.0427195	0.0900336	0	0	0.0745599	0.0874808	0.260271	0.192476	1.1802	1.01744	0.476673	0.33356	0.873909	0.70601	0.249046	1.59227	0.238351	2.24626	0.929016	0.672121	0.158839	0.706594	1.26245	0.632286	1.99121	0.578825	0.662226	0.188711	0.178458	0.169531	0.912536	0.728566	2.19301	1.10799	0.787421	0.90692	0.657914	0.483137	0.510358
AC022164.1	0.680155	0.545189	0.365987	0.13109	0.259427	0.683088	0.72789	0.162629	0.994808	0.387207	0.38764	0.290479	0.154782	0.500231	0.340787	0.282243	0.278158	0.265215	0.132213	0.0820649	0	0.411974	0.134263	0.176728	0	0.0670904	0	0.013129	0.015611	0.0395298	0	0.0247794	0.0344011	0.0294226	0.254485	0.140061	0.00741863	0.0710319	0.00654278	0.191438	0.0827008	0.018364	0.0107857	0.00620616	0.0216519	0.482371	0.179741	0.272784	0.0411646
AP000919.3	0.759974	0.282927	0.106567	0.265458	0.642083	0.422661	0.402469	0.232215	0.767423	0.309617	0.511685	0.224667	1.09179	0.168828	0.148844	0.174638	0.3702	0.576358	0.785343	0.11425	0.0892108	0.436987	2.30534	0.801903	0.033898	0.213491	0.178433	0.0243707	0	0.0419298	0	0.0919937	0.255428	0.0364105	0.50388	0.288876	0.0275417	0.0941807	0.12145	0.152295	0.260973	0.0909021	0.200209	0.322565	0.348324	0.610054	0.0953267	0.0723364	0.275083
AC008906.1	1.058	0.688782	0.747351	0.859224	0.494826	1.79029	1.03389	0.96876	1.20748	1.12942	0.943115	0.323197	0.619977	0.546456	0.321181	0.816488	1.00905	0.656392	0.411893	0.383496	0.491951	1.0552	0.963541	1.49442	0.585172	0.742207	2.80521	0.0525881	0.375179	0.196035	0.449026	0.595524	0.0918622	0.288083	0.34733	1.12203	0.277343	0.501293	0.314485	0.32863	0.320216	0.212498	0.46082	0.646327	0.655266	0.679432	0.342833	1.84707	0.912362
Z95115.1	2.43223	0.717171	1.51984	1.33251	0.617526	1.41442	1.24272	2.32032	0.696799	0.767948	0.883865	0.605009	0.610824	0.553343	1.35805	0.572385	1.76738	0.927505	1.41454	2.36146	1.85446	1.19446	3.38884	2.38935	0.948877	2.4333	0.98449	6.01879	2.12543	2.05027	1.17972	1.98837	1.76487	2.41255	1.08612	0.777919	1.88346	1.33484	1.13609	1.36706	1.49585	0.958229	5.40564	1.90219	1.67094	1.57588	1.36235	2.03767	4.76521
ZEB2-AS1	0.407888	0.256978	0.107242	0.154347	0.283076	0.264655	0.354874	0.0872428	0.3604	0.154306	0.197389	0.120582	0.246728	0.147245	0.119829	0.128879	0.209148	0.128891	0.0614693	0.0510994	0.0239403	0.175902	0.117042	0.127161	0.0909674	0.0572917	0.068405	0.01308	0.0388821	0.0450085	0.015955	0.0370306	0.0274183	0.0683968	0.0676096	0.0620174	0.00739098	0.0454932	0.065184	0.0408695	0.00411963	0.0243941	0.0429818	0	0.18695	0.248208	0.0426359	0.155295	0.0779213
AL158207.2	0.199072	0.117818	0.0721129	0	0	0.381348	0.155627	0	0.129827	0.119723	0.0865632	0	0	0	0	0	0.105478	0.0650028	0	0.103082	0	0.0844873	0	0	0	0.0963118	0	0	0	0.0567471	0.241394	0	0.207415	0.197109	0.170486	0	0	0.050985	0	0.137409	0.0415525	0	0	0	0	0	0	0	0
LINC-PINT	2.81869	4.42155	1.75888	1.00892	1.37498	1.96212	2.31969	1.95523	2.417	2.27474	3.3965	1.92034	2.02513	1.94517	2.65248	1.07219	2.61619	1.19867	4.68075	1.88265	1.19501	3.42953	5.18158	2.49944	1.9136	1.79872	1.52434	0.439158	0.77634	0.648588	0.502498	1.46701	0.582478	1.04514	0.642823	4.20128	0.99699	1.05733	0.635254	1.08479	2.21549	0.645072	0.619384	1.99142	3.56781	1.14858	0.537123	3.13762	0.623886
AC124319.2	1.00671	0.893715	1.20344	0.302804	0.188335	0.771396	0.708311	1.5893	0.525233	0.27245	0.787955	0.184517	0.314625	0.288869	0.20374	0	1.04015	0.657443	0.515101	0.104258	0.0814091	0.0427255	0.213216	0.548831	0.0464003	0.0487052	0	0	0.0793314	0	0.122074	0.0629615	0.279708	0.149518	0.258645	0	0.0753992	0	0.0332488	0.0694884	0.0210132	0.0311072	0.60291	0	0.0366764	0.323247	0.0434951	0.0495078	0.209188
PTCSC3	0.432775	1.53679	0.671875	1.28312	0.578308	1.0659	0.507492	1.05412	1.39104	0.362524	1.16944	0.963196	1.30423	5.21563	0.656893	1.54146	0.343959	1.87745	4.08488	0.52823	0.0749933	0	3.84969	0.321732	0	0.448668	0	0.0307301	0.0365397	0.105742	0.149938	0.521996	0.0644162	0.321381	0.158841	0.145703	0	0.071254	0.459427	0	0.174215	0.0286556	0.201962	0.203369	0	0.248143	0.120202	0	0.0578107
AC104237.2	1.11564	1.02579	1.38561	0.862888	0.745404	0.915924	1.4017	1.66062	1.24728	0.718878	0.571747	0.365147	0.840538	0.617384	1.08861	0.851506	1.04502	0.234186	0.0531835	0.123792	0.0483309	0	0	0	0.0550938	0.0578306	0.41429	0.0396092	0	0.102222	0	0	0	0.414241	0	0	0.089526	0.030614	0.236869	0	0	0	0	0.149788	0	0.127937	0.154933	0	0.0248382
AL158212.3	1.03731	1.11689	1.16351	1.36081	1.86267	2.24249	2.16901	2.01249	1.81758	1.67612	0.885817	0.251975	1.20106	0.989777	0.518511	1.36512	1.44028	1.48952	0.689515	1.88322	1.06623	1.39499	1.85287	0.941492	0.414744	0.477672	0.840334	0.190502	0.492427	0.434637	0.34856	0.82853	0.551247	0.402174	0.542292	1.12905	0.425898	0.992264	0.771871	0.621115	0.373041	0.679674	0.925393	0.810464	1.37506	1.11024	0.32398	1.75164	2.11912
LINC02701	0.303953	0.0867332	0.230043	0.372229	0.43663	0.447095	0.38189	0.205651	0.435392	0.32806	0.127449	0.198967	0.26717	0.280342	0.469599	0.357653	0.487464	0.345602	0.0434692	0.00843172	0.895399	0.0552857	0.627663	0.314736	0.00750509	0.165436	0.0733671	0.356118	0.0769895	0.0185667	0.0329083	0.234228	0.124415	0.0403068	0.162692	0.434914	0.0365867	0.0959183	2.13502	0.213551	0.163143	0.0352203	2.31385	0.0153036	0.041526	0.209136	0.0140704	0.0400386	0.030452
AC128709.2	0.347959	0.645888	0.550022	0.570877	0.710138	0.302983	0.519315	0.599264	0.433223	0.456578	0.453914	0.347872	0.0741454	0.272303	0.336099	0.11267	1.20676	0.588753	0.0211114	1.03193	0.0383702	0	0	0	1.00601	2.38743	0.0328908	0.188676	4.44952	2.51579	0.575365	9.31807	0.922837	0.422831	1.76087	0	0.533065	0	0.0626841	0.393021	2.06005	3.51879	0.0516668	0.148647	0.276585	0.609419	1.27102	0	0.0788767
AC010168.1	0.13433	0.0715516	0.145982	0.0484854	0.0502609	0.102931	0.0630089	0.0508964	0.0525632	0.0242362	0.0700938	0	0.0629728	0.185017	0	0	0.0640576	0.0526354	0.0717208	1.6694	4.62755	0.102619	0.375546	0.399454	2.74899	2.02768	0	2.4571	1.14324	5.26133	1.85693	1.66345	0.0279921	2.87294	2.83001	1.13968	3.16918	1.98166	0.0532385	0.72323	2.0188	3.28742	2.89617	0.934239	0.264271	1.09988	2.26347	0.277455	1.59104
HOXB-AS4	0.0263842	0	0	0	0	0	0	0	0.0516204	0.0238014	0	0	0	0.0454246	0.200238	0	0	0	0.0528257	0.163946	0	0	0.100584	0	0	0	0	0.314742	0	0.0451262	0.0639868	0.198013	0.13745	0	0.610078	0.124359	0	0.0202721	0	0.874162	0.793037	0.269037	4.22324	7.09188	3.14321	1.4402	0.0341979	2.17982	0
AC010275.1	0.0312407	0	0.203703	0	0	0.0598458	0	0	0	0	0	0	0.0732268	0	0	0	0	0	0.0416996	3.931	5.60844	1.31262	0	0.0464497	5.70206	3.94486	0	5.18642	0.369277	6.62565	2.46236	3.34108	0.0651002	0.788786	4.62856	0.0736251	1.86016	0.0960142	0.526214	0	3.89299	3.33039	4.94959	0	2.52671	0.326012	8.17954	2.16625	1.96696
SNHG21	0.888418	0.788698	0.692229	0.363019	0.564468	0.770664	0.668325	0.635118	0.39355	0.786329	0.393604	0.337961	0.432198	0.461752	0.966848	0.358231	0.879286	0.394091	1.10753	3.54142	1.36231	0.618932	1.5124	0.623079	3.05951	2.16532	1.02833	0.599893	1.30772	1.1468	0.508157	3.01928	3.17866	0.771777	1.06231	1.65919	3.1261	0.901558	0.265738	0.763647	1.2386	1.78696	2.92955	2.04803	2.49163	1.19757	0.651807	1.3849	1.30619
GNG12-AS1	0.305645	0.239682	0.304476	0.38612	0.17154	0.380578	0.513727	0.40532	0.358795	0.289512	0.12626	0.130715	0.346269	0.280649	0.317018	0.163298	0.279358	0.324357	0.101993	0.284883	0.240985	0.123232	0.453138	0.151481	0.0281749	0.0887236	0.158901	0.0405123	0.0421498	0.100196	0.0247083	0.133809	0.0796139	0.14375	0.157053	0.108047	0.0343377	0.203528	0.0958985	0.242618	0.0733674	0.132221	0.23297	0.105327	0.0167029	0.228994	0.14526	0.120247	0.20006
AP002360.1	3.0901	3.99019	2.62036	2.15464	2.10216	2.01801	1.53728	2.74962	2.06105	2.02735	1.55745	1.63048	1.97538	1.41063	4.05076	1.45917	3.18156	2.24734	2.99972	9.78245	3.71988	1.63932	6.03894	6.4392	1.74795	13.7608	2.19068	10.4723	6.28138	7.42724	3.12254	11.4638	7.8539	9.07461	6.23501	3.25503	5.65444	2.85989	1.04377	2.56923	7.88659	4.42695	6.80604	7.52448	4.52871	3.83352	6.61471	2.72844	4.84496
MYADM-AS1	0.241244	0.785275	0.305864	0.145125	0.150439	0.154045	1.32017	0	0.786652	0.217629	0.314703	0.221085	1.03668	0	0.122059	0.143211	0.351514	0.551413	1.20753	0.24984	0	0	0.970789	0.418471	0.111192	0	0.209033	0.0799402	0.0475265	0.24069	0.0487553	0.075439	0.209463	0	0.0344337	0.189513	0.0451708	0.247144	0.119514	0.0832595	0.10071	0	0.197016	0.45346	0.17578	0.871441	0.156345	0.355915	0
AL035258.1	0	0	0	0	0	0	0	0	0	0	0	0	0	0	0	0	0.0319559	0	0	0.81198	0	0	0	0	1.38989	5.0771	0	0.159881	0.0475265	3.81666	6.14317	2.11229	0	9.01719	1.23961	0	0	0.30893	0	0.915854	1.10781	0.0372719	0.131344	0.302306	0.395504	0.419583	0.885952	0	0.325838
AC093752.1	0.0308046	0	0.0334765	0	0	0.0590102	0	0	0	0.0277891	0	0	0	0	0	0	0.122414	0.0603516	0.0616761	0.191413	0	0.156884	0.0391454	0.137404	0	0.134131	0.0320298	0	0.291297	0.07903	0.0747071	0.173391	0.0320957	0.228757	0.158287	0.0725972	0.103822	0.0236684	0	0.446521	0.0578689	0.171334	0.0503143	0.202659	0.0673361	0.0989109	0	0.0454469	0.115218
AC103702.2	0.0663572	0.0294545	0.0120188	0.0199592	0.0206901	0.190674	0	0.0209517	0.0649136	0.0199538	0.0144272	0	0.025923	0.0190407	0.335738	0	0.0351594	0.0108338	0.383814	0.446691	0.0670758	0.183056	1.22271	0.0657747	0.45877	0.272884	0.0574971	2.53968	0	0.13241	0.134108	0.726266	0.345692	0	3.37182	0.104256	0.0496993	0.0084975	0.0547897	4.42	2.96408	0.799665	9.5197	12.4314	6.47895	3.4002	0.0573394	4.43808	0.0137886
AC095055.1	0.269602	0.591313	0.551505	0.400691	0.415364	0.24304	0.260357	0.270396	0.372335	0.271824	1.17922	0.494146	0.408899	0.273037	0.698081	0.423649	0.37813	0.341776	0.698553	0.270997	0.0577105	0.222111	0.765816	0.188637	0.0219286	0.529412	0.164897	0.20495	0.168713	0.162746	0.269227	0.119022	0.330473	0.494633	0.135817	0.112125	0.1069	0.243702	0.392832	0.22988	0.1291	0.529241	0.492158	0.149048	0.138665	0.356453	0.185001	0.350958	0.108748
AC091153.3	0.186981	0.0331987	0.203199	0.134979	0.209882	0	0.0877052	0.425071	0	0.134942	0.0487835	0	0	0.128767	0.170287	0	0.208052	0	0.449243	0.464745	0.272168	0.142841	0.285131	0.333611	0.41367	0.271387	0.0777672	1.2268	0.309426	0.159902	0.408119	1.40329	0.311709	0.222165	0.288236	0.0881318	0.588178	0.459729	0.296421	0.0774384	0.51518	0.242662	2.32106	0.913804	0.408725	0.510324	0.0969424	0.110344	0.209809
AL356311.1	0	0	0	0	0	0	0	0	0	0	0	0	0	0	0	0	0	0	0	0	0	0	0	0.101721	0	0	0	0	0	0	0	0	0	0	0	0	0	0.0525659	0.203359	0	0	0	0	0	0	0	0	0	0
UBL7-AS1	1.1148	1.38371	0.661836	0.968688	0.946227	0.870039	0.944138	0.762642	0.8684	0.931179	0.605942	1.24868	1.30652	0.764168	1.51977	0.974294	1.02548	1.2235	1.19179	1.49126	1.99081	1.02511	1.23301	1.07432	1.32737	2.83157	1.19134	1.79573	2.57446	2.08325	3.5172	2.57582	3.90402	3.35743	1.53816	1.48391	1.40318	1.3562	0.818192	0.769493	2.54024	2.7462	2.39408	1.76562	1.87277	1.30089	1.77943	0.761436	1.2612
AC006042.3	0.28058	0.543461	0.110879	0.184133	0.238594	0.684075	0.478576	0.628188	0.399237	0.64429	0.299469	0.0467515	0.837029	0.351318	0.542032	0.045426	0.70954	0.449759	0.15321	0.0792484	0.0309401	0	0.129655	0.1517	0.0352696	0	0.0265218	0.0253568	0	0.0218132	0.12372	0.095716	0.079729	0.30307	0.0655335	0.060113	0.0859682	0.11759	0.17691	0.0528192	0.0159725	0.023645	0.124986	0.0239726	0.139392	0.122853	0.0330613	0.22579	0.0477022
AC211433.1	0.0867981	0.0220159	0.0134752	0.0447558	0.034796	0.0593833	0.029081	0.0234906	0.0363899	0.0503366	0	0.0227271	0.116258	0.0106741	0	0.0220827	0.0689851	0	0.0537906	0.231148	0.112806	0.039469	0.141815	0.0460908	0.0857272	0.0989843	0.0580181	0	0.0806131	0.0265099	0.0225538	0.116325	0.0645972	0.0276244	0.0902629	0.0730562	0.062687	0.0571634	0	0.269606	0.0621171	0.0344834	0.0911383	0.0291343	0.0813143	0.0447913	0.0241079	0.0274406	0.170055
DLGAP1-AS5	0.0797301	0.0435575	0.0933107	0.0221369	0	0.0352462	0	0.0580941	0.035998	0.0165981	0.0320025	0.0562058	0	0.0105591	0.0372368	0.0327673	0.00974887	0.0060079	0	0	0.0074394	0.0234263	0.0623498	0.00911887	0	0	0.012754	0.0853566	0	0.00524486	0.0446218	0.0230144	0.0191704	0	0.00525239	0	0.0137804	0.00942461	0.00607674	0.0254002	0.007681	0	0.200348	0	0.0067032	0.024616	0	0.0180967	0.00382325
LINC02012	0.12279	0.0817555	0.25576	0.0553999	0.172286	0.0980083	0.119991	0.155079	0.0200197	0.120001	0.0800898	0.0375096	0.119922	0.0704673	0	0.0911153	0.138253	0.0801889	0.191214	0.0635825	0.285474	0.117254	0.0650155	0.136926	2.84389	1.21783	0.0425578	0.162754	7.03938	0.393775	1.60061	0.979133	0.55439	0.227961	1.06034	0	0.103461	0.110068	0.111523	0.614479	3.90858	0.806262	0.417827	1.15402	3.18734	0.616043	0.331571	0.377407	0.778205
LINC02428	0	0	0.0623468	0.0345124	0	0	0	0	0	0	0	0.035051	0	0	0	0.0340572	0	0	0.331835	2.02011	2.66762	1.31482	0.0486031	0.113734	0.951935	1.49883	0.0397683	0.893503	2.57694	2.60028	0	2.22459	0.338726	0.369233	0.753363	1.75767	2.38476	0.0293868	0.0378957	0.752402	1.68848	1.71956	1.24941	0.665	1.83931	0.368424	1.98296	0.141068	0.810644
LINC01960	0.0374756	0.0332692	0.0407262	0.0507244	0.122691	0.125632	0.15381	0.177489	0.128311	0.169036	0.0122218	0.068688	0.0658808	0.0806503	0.241752	0.0834256	0.201047	0.0825991	0.193835	0.0436623	0.0340933	0.0119287	0.0357171	0.12537	0	0.0407945	0.0389662	0	0.0221488	0	0.0340821	0.0527352	0.0488079	0.0139148	0.0641885	0.0662392	0.0315764	0.00719852	0.0464142	0.0582021	0	0.0173698	0.321354	0	0.0204796	0.203059	0	0.110578	0.0467232
AL683887.1	0	0	0	0	0	0	0	0	0	0	0	0	0	0	0	0	0	0	0	0.764319	0.0746013	0	0	0	0.340161	0.178529	0	0.244556	2.8352	2.31417	0.0745769	2.19246	0.192239	0.913433	0.316022	0	0.207282	0.661562	0	0.25471	4.31335	1.53932	0	0.173405	0	0.0493693	1.43488	0.0907356	0.115017
AC009264.1	0	0	0.00832433	0	0.00477671	0	0.0119765	0.00483711	0	0.00460673	0	0	0	0	0	0	0.00202931	0	0	0.273684	1.06852	0.0942767	0	0.00379634	1.07328	0.548474	0.00530973	0.992453	0.446679	2.20099	1.39016	0.320973	0.281994	0.439896	0.174933	0.00601739	0.545017	0.109862	0	0.0898836	0.502044	0.355035	0.784038	0.451142	0.449296	0.0553396	1.82352	0.0904074	0.0541172
AL137779.1	0.176805	0.418559	0.160117	0.0531802	0.385893	0.112898	0.27644	0.223298	0.40357	0.132914	0.115321	0.10802	0.276281	0.355131	0.223638	0.157436	0.327881	0.14433	0.21633	0.0915524	0.0714877	0.375186	0.149785	0.569572	0.285218	0.171078	0	0.117175	0.20899	0	0.142929	0.110577	0.0307025	0.131297	0.201888	0.277784	0.0993155	0.135847	0.145984	0.18306	0.0369047	0.0546323	0.144391	0.0276946	0.322067	0.189235	0.0763887	0.260846	0.128586
AC007639.1	0.0423794	0.0376226	0.0690829	0.0382412	0	0	0	0.0401428	0	0	0.027642	0.038838	0	0.0364814	0.0321631	0	0	0	0.254553	0.329171	0.051406	0.269791	0.296199	0.189033	0.175797	0.18453	0.35252	0.252776	0.350658	0	0.0256946	0.0795144	0.375323	0	0.616995	0.249689	0.0476111	0.162809	0.0629851	0.351029	0.185764	0	0.0346099	0.139404	0.0694783	0.119067	0.0274651	0.406404	0.118883
AC007728.2	0.567902	0.613166	0.18348	0.2216	0.746571	0.911477	0.359972	0.232619	0.900888	0.263078	0.380426	0.168793	0.719533	0.237827	0.139784	0.410019	0.280572	0.255602	0.0921924	0.166904	0.0744716	1.15299	0.448607	0.433598	0.127338	0.222773	0.638367	0	0.181427	0.0525034	0.20473	0.460768	0.111944	0.387534	0.22346	0.253206	0.034487	0.0471722	0.228116	0.127134	0.0480563	0.298791	0.0752089	0.187528	1.09041	0.529797	0.218837	0.634044	0.133953
AC104041.1	0.161091	0.12258	0	0	0.0430527	0.0881692	0.161917	0.130791	0.180099	0	0.0900618	0.16872	0.107883	0	0.0698614	0	0	0.0450867	0.982958	3.43196	2.20526	0.380909	1.16977	0.0342166	1.62286	2.10429	0	0.800705	1.68654	0.629767	0.0279056	1.20899	0.431597	0.136717	0.946006	0	1.6288	0	0	2.28741	1.03757	1.08798	1.91699	0.410942	1.30792	0.572671	1.16331	0.0679038	0.817716
AC083805.2	0.983827	0.796334	0.314459	0.783318	0.324801	0.886895	0.678637	0.27409	0.735971	0.913624	0.415219	1.85627	0.339124	0.547999	0.922343	0.360727	0.597941	0.226764	0.0965586	0.269704	0.175497	0.257894	0.0735421	0.301162	0	0.167993	0.180522	0.0287654	0.102611	0.0742363	0.0350878	0.271457	0	0.171905	0.0495619	0.477356	0.0325082	0.15563	0.0860108	0.179759	0.163076	0.0268236	0.283575	0.108781	0.0632518	0.162595	0.0750112	0.0426903	0.162344
ERICH6-AS1	2.88136	1.6674	4.12866	1.50223	1.11802	2.86203	1.60181	4.20514	1.0022	1.36704	1.61487	1.25183	1.05059	0.771668	1.94379	0.798223	3.05339	2.17441	1.99422	1.62464	0.336563	1.27722	0.840799	3.96676	1.26902	0.68152	0.577001	3.96767	0.126144	0.620581	0.931715	2.00228	1.89023	2.56766	0.694586	1.2575	0.599456	0.885549	0.740157	0.486167	0.868733	1.6026	6.55387	2.18647	1.74956	1.35351	2.13015	1.79485	0.75839
GAS5	22.3567	66.1101	25.9388	19.1077	30.093	21.7721	23.7254	21.3195	23.0259	18.015	14.1288	38.7494	23.199	19.6847	77.402	18.3362	27.3618	16.8764	129.598	113.644	35.6568	29.7895	56.1716	31.2168	50.9372	28.8786	95.3642	14.2366	27.5928	44.8768	32.1083	35.1699	61.9139	69.4412	21.9523	104.872	84.5083	42.5424	55.8478	30.2091	88.6094	37.6231	47.1	102.161	71.376	30.2188	49.2979	135.247	75.711
SHROOM3-AS1	0.127215	0.197637	0.138249	0.229585	0.059498	0.30462	0.223767	0.0602503	0.0622235	0.114762	0.165952	0.116584	0.0745462	0.054755	0.144821	0.113279	0.0252768	0.0311545	0.0849019	0.148216	0	0.202465	0.24249	0.189147	0	0.0461603	0.0661372	0	0.150372	0.0543954	0	0	0.0662732	0	0.0817102	0.0749517	0.357297	0.0244361	0.157557	0.0658575	0	0	0	0.0298902	0	0.434005	0	0.0938418	0.0991289
AL513123.1	0	0	0	0	0	0	0	0	0	0	0	0	0	0	0	0	0	0	0.809021	2.70984	0	0.639952	0.864151	0.04396	1.30822	1.41612	0.645585	0.617227	0.279587	0.606823	0.932149	2.60726	0.462081	2.19561	0.43045	1.60261	0.498241	0.0681508	1.11319	0	2.6105	1.94594	0.0965832	0.972558	0.807865	0.237337	0.383223	1.13412	1.49291
KDM4A-AS1	0.42048	0.275905	0.288078	0.148469	0.530121	0.472785	0.535951	0.22512	0.196724	0.197906	0.0953943	0.0502621	0.14998	0.110162	0.0277492	0.179069	0.428632	0.196994	0.549049	1.66138	0.643094	0.651747	1.03382	0.910593	0.606688	5.87737	0.693824	0.708781	1.19934	0.601913	3.07032	2.17812	0.628583	2.6202	1.04899	1.01249	0.544272	0.611028	0.108683	0.719283	1.07038	0.330467	1.61245	2.61164	1.21885	1.01993	0.841205	0.552918	1.71517
LINC02126	0.614811	1.19724	0.387951	0.429505	0.482335	1.02578	0.41862	0.225431	0.582034	0.357824	0.129358	0.908766	0.232433	0.13658	0.150516	0.63576	0.945749	0.407984	0.0661806	0.154045	0	0.227261	0.10081	0.235902	0	0	0.0618643	0.0394312	0.0234429	0.0508811	0.024049	0.0744219	0.0826554	0.0294557	0.0679388	0.0934791	0	0.182859	0.176854	0.205342	0.0620953	0.0367694	0.0323933	0	0.0216762	0.206963	0.0257061	0.0585193	0.0370898
ECE1-AS1	0.178005	0.366619	0.162494	0.0770995	0.253089	0.122758	0	0.0539555	0.111445	0.128464	0.130037	0.130504	0.116826	0.0735515	0.0324226	0.0760826	0.0792257	0.0139498	0.28987	0.0663654	0.24183	0.480477	0.370974	0.529328	0.14768	0.186019	0.0518239	0.0424693	0.235658	0.0791575	0.138143	0.0400779	0.103861	0.0740253	0.21952	0.318824	0.167983	0.175064	0.0917125	0.265396	0.22739	0.112207	0.744302	0.428277	0.498054	0.200046	0.101518	0.525234	0.0665791
AP003486.1	2.32459	1.18485	2.3101	2.47247	2.13308	3.3525	3.2338	2.56192	2.35184	2.63924	1.48163	0.97202	2.2893	2.08478	0.838503	1.85744	2.41655	1.92216	1.0913	1.84676	0.278756	1.50237	3.2292	2.74663	1.00828	0.878767	1.45667	0.465691	1.36865	1.06578	0.535893	2.41293	0.736738	0.820466	1.41929	0.770723	0.148948	1.05943	0.902029	1.09817	1.55527	0.393287	0.822891	2.10167	1.30415	1.76314	0.664471	1.73433	1.41054
LUCAT1	0.291752	0.728451	0.138713	0.0219387	0.068226	0.128079	0.128296	0.0575739	0.463784	0.0274159	0.515385	0.0557026	0.0997287	0.0523227	0.0553551	0.0649479	0.0676311	0.053587	0.206883	0.368243	0.00737279	4.93739	0.447989	1.699	0.579908	0.0793976	0.486634	0.0725078	0.510108	0.805675	0.132667	7.40131	0.0316646	0.315959	0.723546	0.229191	0.211684	0.644476	0.590189	0.125864	4.60921	0.501464	0.0496385	0.388449	2.2454	0.16589	0.890241	1.30923	0.337223
AC010776.2	0.849078	1.23213	1.88094	0.559892	0.549848	1.09477	1.5318	1.54667	2.65155	1.95909	0.745516	0.748197	0.306184	1.54616	0.545255	1.1341	2.07639	0.687791	0.0871796	0	0	0.519741	0	0.0728328	0.0225778	0	0	0	0	0	0	0	0	0	0.0139837	0	0	0	0.0323568	0	0	0.045409	0	0	0	0.314575	0	0	0.0203577
LINC01214	0	0	0	0	0	0	0	0	0	0	0	0.0965733	0.247004	0	0	0	0	0	0.351646	1.80071	0.0639122	0.469598	0	17.3916	0.0728554	0.382372	0.0547853	0.0523788	0.249124	0.225294	0	0.692012	0	0.156511	0.721977	0	0.059194	0.121451	3.23674	0	0	1.75834	0	0.0495196	0	0.253773	0.887819	0	0.0328457
AL133243.3	0.317295	0.119975	0.191565	0.222688	0.17588	0.292655	0.179147	0.189235	0.22992	0.238529	0.398583	0.204624	0.1515	0.101162	0.169456	0.115107	0.168119	0.207213	0.141174	0.483774	0.356368	0.284287	0.410675	0.559129	0.479356	0.912526	0.293258	0.367994	0.444509	0.130647	0.171001	0.352785	0.153053	0.261806	0.24154	0.609294	0.60731	0.225733	0.139725	0.523199	0.448888	0.163406	0.220736	0.419696	0.411011	0.462237	0.0685439	0.338084	0.450535
SCAT8	0.0849774	0.323311	0.0791555	0.0876339	0.0908429	0.0465101	0.455536	0.0459958	0.0237511	0.0438051	0.395904	0.0890015	0.113819	0.125402	0.165837	0.0216195	0.067538	0.107027	5.47687	1.18807	0.279781	0.0463692	4.59714	0.108298	0.419645	3.20677	0.883573	65.3	0.387436	0.166104	1.11876	1.61717	0.0126484	5.31883	0.748542	0.0858285	0.122744	1.13794	0.769799	1.40774	4.97155	3.60107	0.0991405	3.63955	0.6236	0.194897	1.16438	0.26865	0.522165
AC110015.1	0	0	0	0	0	0	0	0	0	0	0	0	0	0	0	0	0	0.0392971	0	0.0623181	0	0.970452	0	0	0	0	0.250269	0.0797586	0	0.0686124	0	0	0	0	0.0343554	0	0	0.0616455	0	0.249211	0	0	0.0655229	0	0	0	0.103993	0.0591843	0
PCED1B-AS1	5.40034	6.15237	1.94798	2.34894	9.40875	5.54435	4.15039	2.60633	5.13766	4.23828	2.36811	5.4513	3.22475	3.84286	5.25959	4.55459	4.05614	4.46249	1.31822	1.00209	0.664753	12.3271	2.92349	6.33186	0.970894	2.07139	2.93815	0.499394	0.728761	0.644406	2.74813	1.44596	2.59327	2.4842	2.2831	1.31844	0.365559	1.15795	1.62898	1.0639	0.468285	1.95798	0.932408	0.729661	9.05941	4.36251	1.65743	8.15258	1.23129
AC010834.3	0.939884	0.51732	0.55156	1.05165	0.351666	2.19658	1.19032	0.925892	1.1401	1.0005	0.343303	0.0344537	0.440609	0.647264	0.342388	0.569107	0.821697	0.497178	0.539453	2.86172	1.00326	1.19668	2.1021	1.3695	0.415873	1.09133	0.371361	0.242928	0.422171	0.27328	0.319116	1.19915	0.959691	1.11674	0.692231	1.10751	1.30933	0.462177	0.391125	1.82949	1.08293	0.226529	1.68866	1.48401	1.49979	0.709204	0.219282	1.88583	1.33587
AC079210.1	2.57411	5.01923	3.89635	0.580689	3.43973	1.67303	3.88095	3.04782	2.60804	0.787865	0.839482	1.09525	6.14133	1.10793	0.418623	0.982337	1.53438	0.45028	0.552194	0.142812	0.111513	0.760826	0.350474	0.888472	0.254235	0	0.0477944	0.411255	0.108667	0.117928	0	0.0862441	0.0478928	0.204809	0.314925	0.216657	0.103281	0.247224	0.455439	0.190369	0.0287837	0.127831	0.45047	0.0432007	0.0502391	2.2508	0.119158	0.0678154	0.916942
AC092535.2	0.0244587	0.0217133	0	0.0294272	0.0152524	0.0780898	0.0382419	0.0308905	0.0478532	0.00735481	0.0106355	0	0	0.0140365	0.012375	0.0145195	0.0259189	0	0.0544118	0.0126651	0.0494471	0.0103804	0.186488	0.024244	0.0112732	0.0236665	0.110203	0	0	0.00697216	0	0.0152969	0.11043	0.0121088	0.146625	0.0384279	0.00915935	0.0438495	0.048468	0.0506479	0.00510529	0	0.346227	0.0459743	0.0356431	0.0261783	0.0105674	0.0120282	0.0254118
LINC02785	1.0417	1.7468	1.03772	0.469991	2.54427	0.166293	0.542909	0.164454	0.0566132	0.44376	0.981428	2.54574	0.881723	0.597817	1.05411	0.515324	0.850916	0.566909	0.0386234	0.179803	0	0.147368	0	0.516277	0	0.25199	0.330957	0.0287654	0.102611	0.0247454	0.210527	0	0	0.0859526	0.0991238	0.0681938	0	0.15563	0.114681	0.0599195	0.0181196	0.0804707	0	0.0271952	0.221381	0.534241	0	0.128071	0.0360764
AC010185.1	1.08383	1.95873	0.588922	1.60672	0.506907	0.667359	1.27096	0.513317	1.59038	1.39677	0.908913	1.13516	0.816575	0.999639	0.881311	0.620423	0.123058	0.644611	0.387505	0.0601315	0.422577	0.0492843	0.0491893	3.91359	0.0535231	0.0561819	0.0804959	0.65416	0	0.0331025	0	0.0726266	0.120992	0	0.16575	0	0	0	3.72022	0	0.0242389	0	0.189671	0	0	0.52823	0.25086	0.0571077	0
AC005828.2	0	0	0	0	0	0	0	0	0	0	0.0409712	0	0	0.054073	0	0	0	0	0.0628833	0.0487899	0.0380971	0.0399886	0.0798233	0	0	0	0.0326567	0.0312222	0.0371248	0.0268589	0	0.0589283	0.0327239	0	0.053795	0	0.0352847	0.0482634	0	0	0	0.0291145	0	0.0590358	0	0	0.0407089	0	0
AC097713.1	0	0	0	0	0	0.0601653	0	0	0	0	0	0	0	0	0	0	0.024962	0.123066	0	0.29274	2.36202	0.0399886	0	0.0466977	0.043428	0.501438	0	0.249778	0.0371248	1.12807	8.87372	3.77141	0	3.35857	0.32277	0	0	0.14479	0	2.47141	1.1997	0.174687	10.5676	0.472286	0.137308	0.0504234	1.50623	0	0
AC024940.5	0.148954	0.23141	0.0809368	0.201614	0.139331	0.214006	0	0	0.0728566	0.0671863	0.0971553	0	0.17457	0.128224	0.39566	0.0663181	0.0591925	0.109435	0.596463	0.173544	0.13551	0.189651	0.0473214	0.166102	0.257453	0.0540484	0.503354	0.666337	0.220086	0.318454	0.496707	0.0698686	0.310394	0.165921	0.0956733	0	0.418355	0.228895	0.479652	0.231335	0.396414	0.276158	0.182469	0.314982	0.1221	0.119569	0.337867	0.384573	0.278565
AC069023.1	0.319475	0.212712	0	0.14414	0.298836	0.305999	0.374632	0	0.312525	0.144101	0.729324	0.146389	0.187209	0	0	0	0.380867	0.156477	0	0	0	0.610144	0.101495	0.356255	0	0	0	0	0	0	0	0	0	0	0	0.188227	0	0.122733	0	0	0	0	0	0	0.174586	0.192339	0	0	0
ARRDC3-AS1	0.39266	0.481382	0.230293	0.326198	0.256522	0.262671	0.321586	0.295188	0.195108	0.213658	0.349615	0.27417	0.189919	0.128767	0.208129	0.133198	0.252634	0.274747	0.207983	0.30983	0.143644	0.293617	0.316813	0.203874	0.215453	0.171879	0.226821	0.130115	0.213651	0.0266503	0.211617	0.140329	0.14936	0.323991	0.18682	0.0881318	0.224068	0.114932	0.13586	0.14197	0.097572	0.225329	0.254503	0.298744	0.149866	0.270171	0.0727068	0.211492	0.268089
DOCK8-AS1	0.254059	0.193322	0.3747	0.338418	0.54319	0.347631	0.212801	0.721951	0.153853	0.229189	0.189383	0.299351	0.255215	0.208287	0.220358	0.269318	0.331725	0.414788	0.189742	0.056381	0.0440245	0.107824	0.491961	0.215853	0.0250924	0.0351185	0.0754752	0.0541199	0.0429009	0.160362	0.1467	0.0567473	0.271009	0.0269522	0.12951	0.0712786	0.0135915	0.0883065	0.101889	0.025052	0.10606	0.112148	0.296402	0.102331	0.0925584	0.194229	0.0235213	0.18741	0.101813
AC021016.1	2.36151	2.52492	3.4655	2.05315	1.82198	3.50016	3.65861	2.75936	2.63052	2.23142	1.42787	2.0378	3.01006	2.5522	2.99577	1.58095	2.50022	3.0816	1.86941	0.722987	0.993167	0.92177	0.733805	0.781685	0.405187	0.600444	2.08802	0.436959	0.285252	0.331671	0.909234	0.517465	0.242457	1.16485	0.369052	0.304674	0.503496	0.682074	0.674619	0.624649	0.275245	0.375504	0.366007	0.380706	0.649968	1.39061	0.413331	2.21248	0.402953
AC010197.1	0.519147	1.38263	0.497803	0.551123	0.228522	0.643498	1.00269	0.347117	1.37419	0.688718	1.0756	1.06348	1.28844	0.841219	0.973407	0.870167	0	0.807699	0.264951	0	1.40762	0	0	5.53941	0	0.0443234	0	0.910738	0	0.0783463	0	0	0	0	0.0261529	0	0	0.0234637	5.29507	0.126474	0	0	0	0	0	0.269652	0.039582	0.0901076	0
AC007849.1	0.825778	0.274909	0.523486	0	1.22301	0.65912	1.12974	1.10811	0.673178	0.155196	0.0448846	0.126129	0.483896	0.118476	0.104452	0.245106	0.984464	0.0674103	0.0459265	0	0	0	0.0874477	0	0.0951522	0	0	0.30784	0	0.0588488	0	0	0	0.102205	0.117866	0	0	0.0528733	0.0340913	0	0.0430915	0	0.112398	0	0	0.138099	0	0.0507624	0.128694
AP003392.1	3.98245	3.86502	2.82412	1.76633	1.95729	4.59028	5.22407	2.49353	4.55612	2.70968	1.36482	0.185576	2.45233	1.1621	0.204909	1.08188	3.19198	0.892639	1.55417	1.88742	0.81876	1.54694	4.46034	3.46242	0.139999	0.979692	0.73693	0.0671009	1.43616	0.31748	0.245548	3.98933	0.668118	1.20301	2.28335	1.11353	0.796233	1.63366	0.401274	2.02672	1.88091	0.907282	0.49612	1.04673	0.81151	1.9777	0.612424	1.29459	1.5148
AC092809.2	0.770626	2.15012	0.638071	0.463585	2.57443	0.24604	0.645481	0.382358	0.215389	0.612429	0.35903	0.50445	0.129022	0.221126	0.724104	0.424794	0.364569	0.539212	0.1347	0.114012	0	0.186891	0.233164	0.436492	0.0507413	0.106524	0	0	0.108442	0.0470729	0.133494	0	0.0382346	0.109004	0.031427	0	0.577173	0.0140977	0.0181797	0	0.0459582	0.0510261	0.0299689	0.0689774	0.280754	0.309302	0.0237821	0	0.0343138
AC002064.1	0.264886	0.106888	0.157015	0.130375	0.180199	0.369035	0.395331	0.136858	0.188453	0.0651698	0.157066	0	0.112887	0.0829169	0.036551	0	0.0956932	0.070767	0	0.0374078	0	0.0306598	0.122403	0.28643	0.0998904	0.209705	0	0	0	0	0	0.0451811	0.0501796	0.0715294	0.0412452	0.113501	0	0.0740083	0.286311	0.0498648	0.0301581	0.0669674	0	0	0.0789569	0.212631	0.0936361	0.177634	0.105079
KDM2B-DT	0.292021	0.201633	0.176305	0.117114	0.182103	0.31078	0.152194	0.184406	0.253927	0.321976	0	0.118941	0.0760536	0.111724	0.0492497	0	0.206303	0.381413	0.064964	0.856873	0.118073	0.537053	0.412322	0.241214	0.08973	0.470937	0.0337373	0.612851	0.728711	0.305224	0.393448	0.121756	0.845166	0.0963806	0.194512	0.535271	0.255165	0.0249302	0.0642973	0.134378	0.243815	0.631636	1.5369	0.487913	0.212777	0.546964	0.168224	0.382957	0.12136
AP000462.3	0.374416	0.0949685	0.116255	0	0.500324	0.204926	0.50178	0.709311	0.313946	0.193008	0	0	0.125373	0	0.0811874	0	0.255066	0	0.0356974	0	0	0.0681019	0	0.159055	0	0	0	0.372207	0.126449	0	0	0	0	0	0	0	0	0	0	0	0	0	0	0	0	0	0	0	0
LINC00668	0.0108822	0	0.0315364	0	0.00678615	0.0069488	0.0255221	0.00687196	0.00709701	0.0130893	0	0.00664859	0.0085025	0.0187355	0.0605652	0	0.00864896	0.00710676	0.00242091	3.22886	0.0132001	0.009237	0.401036	0.188768	5.86841	5.98091	0.00754339	2.89563	0.248689	5.95599	6.97178	2.59987	1.53446	0.247825	2.46037	0.658253	0	0.381832	0.00359409	1.16428	4.61789	2.1756	0.0770224	7.22746	2.21225	2.12564	0.437257	0.0428132	0.0407027
AP003390.1	0.0674991	0.0299614	0.0366769	0.121816	0.126277	0	0.316611	0.127874	0.0660307	0.0608916	0.264158	0.247434	0	0.0581052	0.102455	0.120209	0.107293	0.132243	0.315338	4.24669	0.695946	0.171882	2.91637	0.602159	3.40665	2.00837	0.596562	1.87882	3.39092	2.9439	2.3327	2.91284	0.210985	2.10526	2.31226	0.874914	0.796233	0.985385	1.03662	3.2148	3.318	2.34642	1.21274	5.36052	0.295095	1.46296	1.61855	0.398334	0.71532
AL162430.2	0.243462	0.216135	0.26458	0.0732297	0.227734	0.155461	0.0951651	0.230613	0.396943	0.549074	0.211732	0	0.190221	0.13972	0.246362	0.144528	0.322497	0.596232	0.189565	0.126069	0.147659	0.258317	0.412512	0.241325	0.056107	0.176682	0	0.121013	0.239818	0.0347005	0.0492036	0.152265	0	0.0602656	0.173752	0.095628	0.0455862	0.031177	0	0.0840251	0.0508182	0.0752293	0	0.0762715	0	0.195434	0.157782	0.119729	0.20236
ENTPD3-AS1	1.35319	2.61428	1.25678	1.26946	1.36056	1.48452	1.21632	1.25354	1.22461	1.20459	0.863176	1.91206	0.852334	0.944205	2.82305	0.976697	1.89512	1.14454	0.791708	0.75935	0.75201	0.508522	1.56808	0.912915	0.857238	0.467215	0.353301	0.586674	0.873743	0.4741	0.505995	0.715817	0.534147	0.832239	0.546252	0.632191	0.649615	0.508404	0.401635	0.308603	0.526331	0.734953	0.662089	0.358561	0.521224	1.09103	0.262704	0.800318	0.535115
DLEU2	0.875114	0.617211	0.424764	0.387028	0.504736	0.689112	0.949134	0.334193	0.771484	0.614709	0.437684	0.361369	0.551318	0.297756	0.404267	0.412724	0.533324	0.284621	0.761796	2.24604	1.04473	0.546096	0.80438	0.812575	3.31447	0.476935	1.72273	1.06595	0.572405	1.42872	1.08633	1.18115	2.00739	0.832239	0.87979	1.39394	2.11396	0.613918	0.651163	1.08156	1.21944	1.0485	2.65533	2.19432	1.59158	0.680267	0.690432	1.17881	2.46027
AC022182.1	0.0518005	0.0804759	0.0422201	0.0467424	0.096908	0.0248077	0.0303719	0.0245333	0.126684	0	0.0337869	0.0474718	0.0607089	0.0445914	0.0196565	0.0691888	0.0205849	0.0253716	0.181499	0.140821	0.0471253	0.313279	0.8722	0.558385	0.071626	0.09398	0.0134652	0	0.030615	0	0.0471098	0.0242977	0.0269858	0.0192337	0.0887242	0	0	0.0199002	0.102649	0.0268165	0.0162186	0	0.0211519	0.012171	0.0849236	0.0311863	0	0.0955286	0.0322914
AC024075.1	2.87718	1.17667	1.44041	2.39204	2.35867	5.38777	4.85238	3.00093	3.41545	3.12047	1.60253	0.355517	1.74282	2.2263	0.539763	1.61204	2.82628	2.3751	0.819863	1.55681	0.941124	1.19365	2.05406	1.00939	0.223503	1.45456	0.873955	0.0321372	1.10817	1.18878	0.823214	2.00162	2.08833	1.10432	1.13511	0.685685	0.472143	0.546455	0.73671	1.13803	4.12968	0.988935	0.950442	0.759572	0.812658	2.2058	0.46092	0.763109	2.11602
AC097716.1	0	0	0	0	0	0	0	0	0	0	0	0	0	0	0	0	0	0	0	0	0.118948	0.499414	0	0.291601	0	0	0.407846	0.0974827	0	0	0	0	0	0.145642	0.4199	0	0	0.0753445	0.0971603	0	0	0	0.160167	0	0	0	0	0.144673	0.0611295
ARHGEF35-AS1	0.156968	0.278698	0.0682331	0.127476	0.323019	0.375866	0.0368135	0.0446051	0.184263	0.155762	0.163812	0	0.0367925	0.135122	0.0238256	0.0559089	0.118516	0.153764	0.0523795	0.950981	0.0190401	0.169876	0.359045	0.116692	2.39833	0.956866	0.122408	0.109229	0.844214	0.798698	0.885074	1.51673	0.0572413	3.17058	0.0739352	0.369926	0.290969	0.391966	0.132197	0.0812604	1.17459	0.240088	0.243562	2.30137	0.403164	0.447309	0.844335	0.208422	0.273982
AL591501.1	0	0.12242	0	0	0	0	0	0	0	0.0310999	0	0	0	0	0	0	0.136998	0.033771	0.0230081	2.51707	0.0418175	0	0	0	5.67262	3.90289	0	0.582611	0	1.26772	2.34102	0.517465	0	1.38246	0.118097	0	0	0.105953	0	0.214166	1.96449	0.57524	0.112617	0	1.13038	0	1.29585	0	0.236399
AC018462.1	0.0865246	0.153625	0.13582	0.0694007	0.107913	0.202583	0.135284	0.127491	0.188094	0.0607092	0.137954	0.0704838	0.135206	0.132414	0.0437775	0.051364	0.0916903	0.113011	0.0898268	0.0597385	0.0816308	0.0367216	0.146603	0.114353	0.0265866	0.0558147	0.0199924	0.0668999	0.0227278	0.0411076	0.221497	0.0541139	0.0801343	0.0856717	0.1482	0	0.0648039	0.0590937	0.00952552	0.119447	0.150503	0.0356479	0.0314053	0.0903543	0.0525376	0.0308693	0.037383	0.0283672	0.071917
LINC01414	0	0	0	0	0	0	0	0	0	0	0	0	0	0	0	0	0	0	0	0.566244	0.0937885	0.112509	0	0	0.71784	1.26652	0	0.219611	0.705046	0.0661221	1.07152	0.352316	0.0345259	0.78745	0.132434	0	0.223367	0.0594081	0	0.16011	0.027667	0.0921535	0.0360827	0.695536	0.132797	0.0266001	0.758796	0.0325921	0.0550854
ATP2B1-AS1	0.656081	0.940533	0.623205	0.578862	0.436406	0.595822	1.29935	0.672093	0.941319	0.749686	1.17285	0.472098	0.88852	0.351415	0.737661	0.536607	0.699113	1.06639	0.317856	0.490721	0.0943197	0.433137	0.457006	0.491354	0.530869	3.73139	0.282977	0.328521	0.562964	0.64003	1.32004	0.993897	0.349385	1.10434	0.174804	0.377957	0.27299	0.302457	0.182978	0.362289	0.584297	0.635213	0.904909	0.47045	0.493981	1.026	0.346452	0.315476	0.363545
TMCO1-AS1	0.114937	0.123901	0.124906	0.0740812	0.107512	0.0786346	0.115526	0.093318	0.048187	0.0666551	0.0214194	0.0150475	0.0769733	0.0706722	0.137075	0.0438625	0.0913491	0.0643376	0.0438331	1.22433	0.119501	0.0940756	0.719858	0.268544	0.102167	0.738779	0.0853631	0.293808	0.223198	0.477414	0.0497758	0.431301	0.273724	0.317025	0.56247	0.058044	0.175242	0.100927	0.0406718	0.340009	0.591205	0.471845	0.590011	0.432087	0.197405	0.336101	0.329875	0.084785	0.214948
AC084125.2	0.100987	0.124872	0.0862289	0.0781077	0.269893	0.0967266	0.32143	0.109322	0.119959	0.0618186	0.183491	0	0.0338154	0.055885	0.0109489	0.0385387	0.108927	0.0353305	0.779887	0.918854	0.691228	0.335222	0.316243	0.970614	0.763016	0.246034	0.251258	0.18644	0.609639	0.11412	0.437343	0.480457	0.308142	0.0535667	0.194592	0.382493	0.81038	0.138558	0.1215	0.321146	0.485571	0.294215	0.518399	3.14901	0.678012	0.344526	0.201016	0.88329	0.705974
AL122035.1	1.50836	1.39604	2.12746	1.62171	2.82183	2.27468	1.73114	1.09437	2.51157	1.91078	1.29782	1.11762	1.20358	1.10506	1.07167	1.25739	1.53039	1.82339	0.706809	0.89738	1.47928	1.22583	2.36538	0.763465	0.710009	1.67688	0.4338	2.00992	1.66913	1.01546	0.70048	1.14407	0.601881	3.43185	1.48415	1.1345	0.540818	1.33154	0.667756	1.52849	1.14549	2.85598	1.36288	0.78421	0.455988	2.0867	0.707151	0.710212	1.16035
AC012557.2	0.211137	0.524826	0.22945	0.152416	0.55299	0.323568	0.891319	0.0799974	0.495704	0.228562	0.110171	0	0.494894	0.145402	0	0.0752028	0.369174	0.206827	0.197275	0.524784	0.0512215	0.215059	0.429289	0.25114	0.0583889	0.183868	0.131721	0	0.0499142	0	0	0.079229	0	0.0627166	0	0.199034	0.142321	0.12978	0.0418394	0	0.0264425	0.0391444	0.137943	0	0.138458	0.135588	0	0.373796	0.21059
LINC01213	0	0.0257304	0	0	0	0	0	0	0.0567061	0	0	0	0	0	0.0439932	0	0.0230355	0	0.135404	1.21566	0	0.29522	0	0.474031	0.120229	0	0.0301364	0.144063	0.0342597	0	0	0	0.332182	0.0860937	1.71269	0	0	0.0222693	0.0287173	0.0600179	0	0.429882	0	0.108959	0.0633557	0.023266	0.150269	0	0
AC114812.2	0	0	0	0	0	0	0	0	0	0.0480337	0	0	0	0	0	0	0	0	0.0355359	2.93637	0.322935	0	0	0.0395839	1.28843	4.13458	0	0.635181	0.597917	0.34151	0.290546	0.249757	0	0.869897	0	0.752908	0.0299095	0.347744	0	0.937203	1.60043	0.444227	0	1.60136	0.523759	0.470162	0.276059	0	1.52685
AC037198.2	0.637584	2.2045	0.255274	0.666168	0.188335	0.321415	1.88883	0.0635721	0.853503	0.302722	2.36387	0	0.865218	0.288869	0.0509351	0.179286	0.533408	0.62457	0.515101	0.156388	0	0.469981	0.170573	1.54671	0	0.146116	0.488485	0.100077	0	0	0.203456	0.0629615	0.0349635	0.0498394	0.316122	0.711756	0	0.128916	0	0	0.0210132	0.0622143	0.10962	0	0.0366764	0.511807	0.0869902	0.0990156	0.104594
AC108463.3	0.119103	0.0528671	0.0906033	0.0644837	0.0668449	0.15971	0.167599	0	0.0233023	0.0752106	0	0	0.0558342	0	0.0180782	0.021211	0.075728	0.0233343	0.0317953	0.388542	0.0288942	0.136479	0.151352	0.24792	0.0164687	0.10372	0.173376	0.02368	0.0140784	0.0101854	0.0144424	0.245813	0.0248189	0.0530679	0.1632	0.168414	0	0.0732093	0.0118008	0.246632	0.0447488	0.0220815	0.077814	0.145518	0.182244	0.124289	0.0463126	0.650149	0.259862
AL132712.1	0.515579	0.350013	0.626217	0.602069	0.567378	0.174293	0.355643	0.804373	0.534032	0.43775	0.197816	0.333526	0.639791	0.313289	0.414307	0.432093	0.891854	0.891275	2.75275	5.41803	7.79904	1.54458	5.35708	4.5093	1.55162	2.42103	2.93271	1.98985	4.44528	1.53022	2.57431	1.764	0.884782	1.62158	1.94799	2.93046	3.33907	1.79429	1.20198	1.25605	4.65288	3.48614	0.39629	7.95249	3.77881	2.79971	2.12274	2.68465	0.926395
AC108063.1	0.0852706	0.151399	0.370667	0	0.0797618	0.326694	0.299977	0.323082	0.417078	0.153847	0.111236	0	0.299805	0.146807	0	0.0759294	0.372741	0.25059	0.0853634	0.132464	0.0517164	0.0542841	0.108359	0.0633916	0.058953	0.0618815	0.0886621	0	0.251982	0.0364607	0.0516995	0.239984	0.0888445	0.0633226	0.073026	0.301436	0	0	0.0422436	0	0.026698	0	0.348189	0.0400702	0.0465986	0.0342246	0.0552619	0	0.106312
HHLA3-AS1	0.153487	0.0545037	0.0667201	0	0.114857	0.23522	0	0.0581547	0.0600592	0.11077	0	0	0	0	0.0465945	0.109338	0.0975904	0	0.0204872	0.333808	0.0744716	0.0781691	0.312074	1.04976	0.0424462	0.178219	0.0957551	0	0.0725709	0	0.0372236	0.115192	0	0	0.0788681	0.0723447	0.0689739	0.0707583	0.0608308	0	0.173003	0.0569126	0.551532	0.0577011	0.134204	0.172492	0.0795771	0.317022	0.363588
NAV2-AS2	0.361146	0.440838	0.318883	4.44014	0.0422269	0.518868	2.69979	0.0855216	1.5898	0.87557	0	0.45508	0.105814	0	0.719474	0.160792	0.251152	0.198998	0	0.0350639	0.0273793	0.0574773	0.0573666	0	0	0	0.0469388	0.0673154	0.053361	0.154422	0.0273703	0.21175	0.0235177	0	0.115983	0.106389	0.0507161	0.0693709	0.178914	0.0467403	0	0	0	0.0424273	0.0246698	0.362378	0.0292563	0.0333007	0.0140707
LINC00702	1.35277	1.45035	1.06017	1.31457	0.204407	0.48838	0.707742	1.15816	0.799093	1.6193	0.539588	0.667544	0.2683	1.58104	0.698918	1.87172	0.545844	0.98877	0.267375	0.250558	0.0157779	0.066245	0.261164	0.20887	0.0143885	0.271859	0.175821	0.0129306	0.0307504	0.0511685	0.0157727	0.0244051	0.0542102	0.0888662	0.102484	0.0735709	0.00584525	0.0699588	0.0567067	0.210094	0.0228064	0.0771696	0.0169964	0.327625	0.0113732	0.392597	0.0809259	0.0575706	0.0973026
LINC02345	5.38615	2.62444	3.69849	2.32926	2.8597	2.41718	1.64032	2.64998	1.63642	1.1383	2.50199	2.1013	0.895742	0.409656	1.56505	1.46387	3.38681	1.85056	0.356099	0.246421	0.0612231	2.58887	0.0274882	7.59021	0.10967	0.324423	0.839683	0.193532	1.27844	0.0678276	0.332245	0.108228	0.112689	0.588993	0.1482	0.441811	0.0648039	0.232682	0.392928	0.47779	0.0903019	0.728553	0.164878	0.0203297	1.37123	0.873986	0.364485	0.148928	0.13035
AC073529.1	0.0401159	0.025438	0.0311397	0.020685	0.0428849	0.054891	0.0403216	0.0325704	0.0224247	0.0206794	0.0149518	0.0735274	0.0402985	0.0394663	0.113083	0.0612366	0.0227737	0.0168416	0.107092	0.213662	0.257205	0.0875596	0.0873909	0.127812	0.198105	0.0831784	0.143011	0.415884	0.135481	0.196035	0.236273	0.161288	0.191073	0.434088	0.14233	0.283624	0.128766	0.0660488	0.0624602	0.0593359	0.190197	0.254998	0.299533	0.350094	0.137799	0.119608	0.148561	0.194463	0.10003
CDC37L1-DT	1.32455	1.71269	1.65848	0.727519	1.45445	1.21351	1.55323	0.872794	0.676033	0.831225	0.713687	0.844426	0.742422	0.69404	0.961535	0.564083	1.57908	0.479515	0.999294	0.357846	0.384203	0.623249	1.42705	0.385313	0.398149	0.125378	0.718554	0.286246	0.714759	0.344741	0.62849	1.6748	0.420019	0.855319	0.468534	0.61074	0.323491	0.730092	0.370889	0.596263	0.414711	0.240231	0.752498	0.730676	0.472067	0.346713	0.858407	1.10452	0.538498
LINC00892	1.13195	0.400323	0.150016	0.298951	0.550931	1.79818	0.237417	0.156909	2.17863	0.896612	0.0960409	0.320484	0.949123	0.126753	0.600652	0.229451	0.797247	0.1803	0.153547	0.0857767	0.011163	0.562426	0.479481	0.615738	0.07635	0.0801427	0.153102	0.0182971	0	0.0236101	0.15623	0.138134	0.0958854	0.191354	0.047288	0.0867533	0	0.0636382	0.182366	0.0381136	0	0.0938405	0.150313	0.0345966	0.653789	0.31027	0.0596413	0.420894	0.0172106
AC097505.1	0.124963	0.249607	0.067901	0.169141	0	0.299229	0.219806	0.059184	0.244489	0.253643	0.244522	0.114521	0.146454	0.215144	0.0474192	0.0556368	0.273124	0.183618	0.333597	0.0485309	0.0378948	0.0795526	0.277898	0.0928995	0	0.0906865	0.0974499	0	0	0.0267163	0	0	0.0325501	0.0927984	0	0	0.0350973	0	0.0309537	0.0646919	0.0391255	0.0579199	0.30616	0	0.0341448	0.275856	0.0809855	0.0921809	0.0778995
AC005632.3	0.937977	1.23012	0.509667	0.500138	1.19643	1.02092	0.399969	0.363467	0.75074	0.519233	0.472752	1.05496	0.449708	0.587228	0.453002	0.6454	0.355798	0.229708	0.526407	0.364275	0.543022	0.732835	0.243808	1.10935	0.176859	0.556934	0.864456	0.296686	0.655154	0.273455	0.258497	0.159989	0.266534	0.411597	0.383387	1.80862	0.263442	0.196551	0.253462	0.397293	0.0667449	0.45451	0.383008	0.280491	1.79404	0.496257	0.110524	0.566111	0.691029
AC109587.1	0.730354	0.610729	0.491584	0.476208	0.255638	0.67698	0.961432	0.553447	0.636105	0.544091	0.614677	0.310911	0.353428	0.37317	0.593626	0.226572	0.400711	0.378495	0.437117	0.483106	0.14289	0.46795	0.473037	0.350295	0.228038	0.239365	0.225371	0.149893	0.116964	0.221626	0.222835	0.344792	0.157103	0.174957	0.262297	0.277617	0.370555	0.220844	0.0420181	0.204904	0.191789	0.135407	0.415596	0.407419	0.484098	0.438762	0.195438	0.646509	0.258487
AF129075.1	0.800298	1.04597	0.94219	0.401196	0.540653	0.638782	1.09488	1.17921	0.913369	0.661794	0.550995	0.448202	0.885823	0.45928	0.404915	0.356314	0.848078	0.631526	0.91986	0.276272	0.404482	0.226434	0.960493	0.462742	0.215171	0.258125	0.439179	0.132596	0.262773	0.038022	0.24261	0.95933	0.393758	0.231119	0.475957	0.471516	0.699295	0.239129	0.17621	0.414305	0.194888	0.185468	0.290479	0.250716	0.388752	0.481817	0.172885	0.819934	1.26108
LINC01208	0	0	0	0	0	0	0	0	0	0	0	0	0	0	0	0	0	0	0.0226541	0.237288	0	0.216093	0	0.151408	0.0469357	0.0492672	0.0176472	0.202464	0	0.812793	0.102902	0.031844	0.0884174	0.378109	0.23256	0	0.0190673	0	0.269059	0.175726	0	0.0314661	0.0831637	0.015951	0	0.013624	0.0219985	0.050079	0.0740607
AC012213.3	0.204452	0.121002	0.123436	0.122992	0.127496	0.391655	0.106556	0	0.0888907	0.0819725	0.0889027	0	0	0.0391107	0.0689623	0.0809132	0.198603	0.0445064	0.13645	0.846948	0.0826663	0.115694	0.0866036	0.371538	0.314113	0.263773	0.188963	0.15808	0.0537044	0.135989	0.330557	0.213113	0.189352	0.202437	0.155639	0.160611	0.102085	0.139635	0.0900327	0.188164	0.0142252	0.0210584	0.296835	0.341602	0.273114	0.182355	0.147223	0.435694	0.22658
AC122129.1	0.875257	1.649	0.264215	0.473875	0.727744	2.04926	1.75623	0.607981	1.23676	0.780805	0.304473	0.0534745	0.638263	0.468811	0.0738068	0.415666	0.618341	0.371536	0.233656	0.287041	0.318505	0.396229	0.284241	0.173515	0.107577	0.55049	0.121343	0.0193354	0.252899	0.0665332	0.0707556	1.22253	0.0911942	0.317764	0.341472	0.229191	0.142033	0.485692	0.125265	0.382627	0.426285	0.216362	0.190612	0.0913998	0.180695	0.624528	0.0882363	0.200868	0.509244
AL590764.1	0.948195	2.17996	0.396323	0.438773	2.41065	1.16436	1.08339	0.460591	1.28432	0.811511	0.348876	2.00529	1.53867	1.25574	1.32852	1.47215	0.966158	0.857392	0.324522	0.151074	0.50135	1.4549	0.494333	1.22906	0.336178	0.63518	0.808951	0.0725078	0.143692	0.270291	1.17926	0.501784	0.810615	0.541643	0.374786	0.51568	0.0819422	0.317568	0.602233	0.201382	0.121796	0.676131	0.119133	0.15995	2.15239	1.24906	0.53572	1.72173	0.151561
AC091588.1	0.295003	0.56743	0.267159	0.177465	0.367926	0.75349	1.15312	0	0.288585	0.354834	0.448971	0	0.230491	0	0.0746291	0.0875621	0.429846	0.192655	0	0	0	0.0626006	0.0624801	0.21931	0	0.071362	0	0	0	0	0	0	0.0512279	0	0.0842138	0	0	0.113332	0.0487155	0	0	0	0	0.0924182	0	0.118404	0	0.0725379	0.0306499
ATP11A-AS1	0.0563673	0.0285945	0.0262528	0	0.0451935	0.0308512	0.0377708	0.015255	0.110282	0.0290569	0.0210089	0	0.0566238	0.0138636	0	0	0.0319996	0	0.0268708	0.0125091	0.0097676	0.0205051	0.0409313	0.0119727	0	0	0	0	0.00951831	0	0.0097644	0	0	0	0.0206885	0.0189773	0	0	0	0	0	0	0	0	0	0	0	0	0.0250988
VPS9D1-AS1	0.281933	0.607842	0.590889	0.21806	1.13022	0.655812	1.67665	0.305204	0.768299	0.445085	0.197026	0.147642	0.424824	0.0866772	0.48907	0.17932	0.344113	0.177543	1.16256	5.2869	0.317556	2.70504	2.81499	6.55728	3.07692	4.6912	3.46541	7.08682	20.2095	2.9535	13.9068	12.8088	4.3433	0.882325	3.82006	8.13929	19.8979	4.84302	7.04343	3.46118	9.28751	9.57661	9.35785	8.70618	3.78573	8.92331	2.54495	10.1312	1.01685
LINC02541	1.66258	0.196795	0.6926	0.600093	0.311034	0.530814	0.259949	0.787416	0.271068	0.299965	0.180736	0.253941	0.32475	0.0477065	0.546773	0.345437	3.19333	0.651456	0.166438	34.1781	15.7638	1.23481	0.42255	1.81278	2.26057	11.1806	1.9592	3.63609	9.92439	20.616	14.7171	27.4508	0.346452	17.6965	11.7466	9.07716	0.99617	3.04453	0.16473	5.27894	4.32054	28.1782	1.40303	9.34925	1.78684	2.89163	4.81273	2.86166	1.88283
AC018607.1	0.10491	0.046567	0.0570045	0	0.049066	0.150726	0	0	0.0513136	0	0	0	0.0614757	0	0	0.0467084	0.0625347	0.025692	0	0	0	0	0.0333289	0	0	0.0380668	0	0	0	0	0	0	0	0	0	0	0	0	0	0	0.0164234	0	0	0	0	0.0421069	0	0	0
AC114956.1	0.275797	0.214235	0.14986	0	0.12899	0.330204	0	0.326552	0	0.1555	0.179889	0	0.242421	0.0593536	0	0.0613961	0.136998	0.033771	0.115041	3.15972	3.17813	0.0877876	0.744757	0.205032	3.71819	2.25167	0.143383	0.27417	0.855756	0.678083	0.0836077	3.16947	0.143678	0.716831	0.501911	0.324986	2.94352	0.423813	0.136632	0.928051	2.02925	0.798944	2.5902	1.00442	0.263755	0.830214	0.357475	0.356031	0.494289
LINC01451	0.160652	0.0598084	0.0957412	0.00935259	0.436278	0.0694921	0.133695	0.0392706	0.0202784	0.0280502	0.0676037	0.00949855	0.0485885	0.0089222	0.0393304	0.0184585	0.020594	0.0304593	0.183308	5.70779	0.238873	0.0329912	0.0263422	0.416084	1.61229	1.95564	1.05614	1.90615	1.072	1.08136	2.84669	2.76143	0.512956	2.25518	1.256	0.98927	0.355147	0.804324	0.0205389	0.139507	1.31753	1.57571	1.37971	22.9305	2.0957	0.786242	2.34426	1.83496	0.222909
AC023389.1	0.245153	0.244841	0.266417	0.165911	0.0573288	0.352217	0.431217	0.232215	0.479639	0.138222	0.119926	0.112334	0.215485	0.211035	0.0465136	0	0.243552	0	0.0409033	0.0476041	0.0743423	0.0390167	0.233649	0.0455627	0.0847449	0.0444773	0.0955889	0.0609267	0	0.0262061	0.074318	0.28748	0.063857	0.0455131	0.0787312	0	0	0.0470903	0.0910878	0.190369	0.211081	0	0	0.0864014	0.0669854	0.0983957	0	0	0.152824
AC005838.2	0.111363	0.64261	0.242044	0.100489	0.312505	0.853322	0.391768	0.527428	0.980462	0.502308	0.799003	0.204114	0.913603	0.191729	0.0845169	0.0991633	0.354034	0	0.0371613	0.259495	0.0675413	0.425368	0.353791	0.165578	0.0769923	0.404084	0.347377	0	0.131635	0.0952348	0.337596	0.731306	0.11603	0.661591	0.190743	0.262449	0.187666	0.128347	0.27585	0.230605	0.697348	0.154849	0.0909466	0.156994	0.121715	0.134091	0	0	0.0347107
C5orf34-AS1	0.18515	0.0547895	0.435955	0	0.173189	0.295567	0.289488	0.116919	0.0603742	0.139188	0.16102	0	0.289323	0.106255	0	0.109912	0.196204	0.181371	0.102973	2.92416	5.76439	0.0785791	0.470567	0.458813	5.88829	4.25489	0.0641715	0.582851	2.77216	2.13754	0.224513	4.05287	0.289366	0.504145	0.977808	0.509069	7.38425	0.972102	0.0917248	1.78921	2.78256	2.03099	2.82252	1.45009	0.236089	1.23855	0.359975	0.409738	0.61557
AC005696.1	0.83673	0.318348	0.259802	0.215722	0.298162	1.14491	0.467233	0.603863	0	0.467271	0	0.219088	0.186786	0.342991	0.0604782	0.354794	0.47501	0.273217	1.06367	1.5474	1.49826	0.355114	2.7848	0.829385	0.495844	0.693967	0.662865	1.02984	1.08324	0.272591	1.20788	1.04661	1.12089	0.414241	0.784824	0.281703	0.760971	0.612281	0.710608	0.742569	3.79244	0.701772	4.49046	5.24259	3.83223	1.56722	0.36151	0.411485	0.372572
AC004066.1	0.401159	0.356132	0.20121	0.278452	0.346378	0.295567	0.289488	0.292298	0.120748	0.194864	0.241529	0.113119	0.0723307	0.159383	0.42155	0.219824	0.171679	0.151143	0.741408	0	0	0.0392895	0.745064	0.137644	0	0	0	0	0	0	0.0374188	0	0.0643036	0.229157	0.0264272	0	0	0.0474196	0.519774	0.0639002	0	0.0286055	0	0	0	0.0990838	0	0	0
MIR4713HG	0	0	0	0	0	0	0	0.0596059	0.061558	0	0	0	0	0	0	0.0560335	0.0500129	0	0.713948	0.586523	1.25945	0	0.71969	0	1.00063	1.59833	1.86475	0.813225	1.56202	0.887925	0.724898	1.29873	1.14738	0.56076	0.511963	1.483	1.06043	0.725241	0	0.195459	1.49737	0.583329	2.67231	1.03497	1.51308	0.429363	1.67204	1.85676	0.451116
AC105389.2	0.40577	0.648405	0.617352	0.732297	0.227734	0.777307	1.14198	1.46055	0.873275	0.805309	0.952792	0.29749	0.570664	0.489019	0.184771	0.289055	1.25774	0.357739	0.297889	0.0630344	0.0492197	0.0516635	1.18597	0.120663	0	0.176682	0	0.0403377	0	0	0.0492036	0.228398	0.422777	0	0.104251	0.095628	0	0.155885	1.08552	0	0.0254091	0	0.265104	0.152543	0	0.228007	0	0.179594	0
AC040904.1	0	0.281073	0.086018	0	0	0.151627	0	0.14995	0.154861	0.0714043	0.103255	0	0	0	0	0	0	0	0.211303	0.368878	0.0960116	0.201557	0.502923	0.470746	0.218893	0.229766	0.0823007	0	0	0.0676893	0	0.74255	0.16494	0	0	0.373078	0	0.243265	0.156851	0.163905	0.0495648	0	0.129283	0.223171	0.0865103	0.254152	0	0.350329	0
PRR7-AS1	0.228291	0.147394	0.0676615	0.0749087	0.135891	0.496956	0.170357	0.0393168	0.263929	0.102972	0.12183	0.0380389	0.0972913	0.0178654	0.0315013	0.0554405	0.123709	0.0711553	0.16621	0.257918	0.0755223	0.317088	0.171425	0.44743	0.416102	0.2711	0.733691	0.0412625	0.196253	0.106488	0.125829	0.272574	0.129741	0.0616473	0.231056	0.146731	0.128236	0.207297	0.123378	0.150415	0.279411	0.0673349	0.45762	0.526637	0.533048	0.124947	0.1076	0.612372	0.291093
AL109976.1	0.369932	0.0551948	0.310804	0.162697	0.162839	0.250113	0.116652	0.382799	0.079067	0.0925439	0.0648843	0.0398845	0.131158	0.080281	0.0330298	0.149478	0.385429	0.28016	0.0518675	0.883736	1.34617	0.126657	0.260726	0.587003	0.833897	3.08167	0.103434	0.139065	1.2567	0.279138	0.934851	0.822402	1.88508	1.12194	0.194346	0.161177	0.272409	0.296176	0.0523619	1.32608	2.11015	0.72331	0.12186	1.44037	0.36015	1.13542	0.410989	0.655843	0.670508
EHD4-AS1	0.114468	0.162592	0.273674	0.165266	0	0.0438559	0.375847	0.0433709	0.134374	0.165221	0.209054	0.0419612	0.375632	0.0394151	0.069499	0.0815429	0.363907	0.179411	0.0305581	0.106692	0	0.087446	0.11637	0.306351	0.0633114	0.199369	0.261847	0.0227586	0.0270611	0.0195781	0	0	0.0238532	0.034002	0.137243	0.107907	0.0257198	0.246262	0.0453667	0	0.0430076	0.0212223	0.0373931	0.150614	0	0.110265	0.0593474	0.0337758	0.114172
MACORIS	0.81388	0.496737	0.276398	0.459005	0.38065	1.07188	0.357898	0	0.398087	0.367105	0.265427	1.30527	0.715386	0.437882	0.61768	0.543541	0.525568	0.498292	0.271588	0.23706	0.061702	0.259062	0	1.05884	0.0703359	0.442979	0.317344	0.151702	0.180382	0.0870013	0.246727	0.19088	0.529995	0.0755491	0.0435631	0.599398	0	0.156334	0.453601	0.105334	0	0.282923	0.249251	0	0.444768	0.653325	0.197796	0.375232	0.285388
AC110619.1	0.109125	0.101721	0.166027	0.167398	0.102075	0.344923	0.230338	0.279089	0.0960762	0.0836766	0.128119	0.0600038	0.0255785	0.0751506	0.0248456	0.106888	0.151778	0.192416	1.61317	0.49161	0.992763	0.159782	0.51309	1.05463	1.32784	0.22966	2.21825	0.0379685	0.154788	0.074657	0.079395	0.348069	0.0284248	0.105348	0.172892	0.450058	0.680411	0.737841	1.00554	0.429346	0.560335	0.065753	0.258446	0.158968	0.149087	0.109498	0.183876	2.81743	1.68706
AC117386.1	0	0	0	0	0	0	0	0	0	0	0	0	0	0	0	0	0	0	0.0971959	0	0	0	0.0370138	1.90551	0	0	0	0	0.0688586	0	0	0	0	0	0.0249445	0	0	0.0223796	0.230876	0	0	0.0540012	0	0	0	0	0	0	0
SLC16A1-AS1	0.216188	0.263066	0.160002	0.154717	0.317279	0.253481	0.244771	0.112981	0.218778	0.245463	0.116697	0.0785659	0.100473	0.11872	0.141441	0.0730192	0.131828	0.0602465	0.0733849	0.324257	0.619417	0.296611	0.139731	0.443359	0.407162	0.294844	0.786754	0.353865	0.473634	0.215161	0.221471	0.454578	0.551472	0.105183	0.58895	0.68957	0.753754	0.485432	0.177271	0.416799	0.553173	0.428452	1.16282	0.493941	0.435904	0.510149	0.531438	0.552662	0.542556
AP000355.1	0.294184	0.3591	0.0799251	0	0.0687946	0.281774	0.25873	0.139329	0.0719459	0.0663465	0	0	0	0	0.0558164	0.0654891	0.146131	0.0360224	0.0981679	0.11425	0.0446054	0	0.0934598	0.0546752	0	0	0	0	0	0.0314473	0.0891815	0	0.0383142	0	0.0629849	0	0	0	0	0.0761477	0	0	0	0	0.0401913	0	0.0476634	0.217009	0.0229236
AC020765.2	0.449447	0.834272	0.399626	0.147477	0.382192	0.782705	0.191652	0.30962	0.15988	0.44231	0.319803	0.149778	0.0957712	0.070345	0.124036	0.436594	0.487105	0.480298	2.0179	0.634721	0.743423	0.104045	0.882675	0.789753	0.33898	0.652334	0.424839	0.73112	0.386373	0.384356	0.445908	0.459969	1.53257	0.121368	0.839799	0.770337	1.42299	0.345329	0.323868	0.423043	0.307027	1.06052	1.4682	2.26564	1.92025	0.91836	0.635512	1.14533	0.687707
AC005005.3	0.463183	0.211153	0.312898	0.271106	0.257614	0.527577	0.469751	0.189724	0.367383	0.643702	0.130643	0.183558	0.234741	0.150868	0.28502	0.26753	0.338279	0.269785	0.317479	1.18625	1.16923	0.239081	0.477241	0.818965	0.346192	1.83512	0.338425	0.9209	1.15419	0.492452	1.00187	0.399292	0.87389	0.818073	0.568205	0.619548	1.06885	0.423212	0.235665	1.08875	1.76377	0.371345	0.981449	1.77656	0.218914	0.944599	0.600356	0.33244	0.234113
AC037487.4	0.112966	0.100287	0	0.0509679	0.105668	0.0541006	0.198705	0.107005	0	0.101908	0	0	0.066197	0	0.042867	0.0502956	0.0448916	0	0.113089	0.263232	0.137028	0.251705	0.215331	0.209953	0.117151	0.368913	0	0.084225	0.0333826	0	0.0342457	0.31793	0	0.0838897	0.169303	0.0665571	0	0.130195	0	0	0.371379	0.0523596	0.184512	0.238882	0.0617338	0.113352	0	0.29166	0.158448
AP003174.1	0	0	0	0	0	0	0	0	0	0	0	0	0	0	0	0	0	0	0.187981	0	0	0.119541	0	1.81475	0.129822	0	0.0976227	0.560007	0	0	0	0	0	0	0	0	0	0	0	0	0	0	0	0	0	0.0376835	0	0.138516	0
AC006059.1	0.337281	0.39923	0.17105	0.527534	0.168262	1.11992	0.369144	0.170389	0.351939	0.365117	0.205326	0.164851	0.527046	0.116136	0.136519	0.600665	0.303804	0.462555	0.39017	0.419158	0.0545492	0.400803	0.600047	0.367752	0.0621823	0.195814	0.116899	0.0447054	0	0	0.109063	0.0421882	0.0937112	0	0.173309	0.423931	0.353656	0.155488	0.0445576	0.186247	0.0985614	0.0833751	0.110179	0.211326	0.172029	0.360993	0.0874334	0.497601	0.0700848
AC108058.1	0.0676543	0.168169	0.058818	0.170935	0.0126567	0.0648004	0.126935	0.0640838	0.052946	0.0915475	0.0353021	0.0124002	0.111005	0	0.010269	0	0.0268851	0.0530187	0.126425	0.273254	0.139509	0.0430694	0.593213	0.342008	0.0280642	0.0785556	0.485382	0	0.135949	0.0404994	0.0164075	0.241179	0.021147	0.0602887	0.393988	0.5421	0.0608049	0.400259	0.0804394	0.224153	0.207587	0.0439006	0.209954	0.254336	0.066549	0.086893	0.0175381	0.469119	0.16448
AC087286.2	0.588367	0.189937	0.377828	0.482651	0.350227	0.563548	0.689947	0.151995	0.418594	0.313638	1.36062	0.0490183	0.313433	0.506484	0.121781	0.0476285	0.340088	0.13099	0.124941	0.415454	0	0.272408	0.237898	0.238583	0.0739592	0.194083	0.194654	0.0265862	0.126449	0.0914832	0.0648593	0.150535	0.0278649	0.158882	0.412265	0.315138	0.0300455	0.226034	0.0529965	0.166141	0.0502407	0.0495829	0	0.0251349	0.02923	0.493768	0.103993	0.197281	0.116702
CELF2-AS1	0.386205	0.279364	0.132129	0.232329	0.107039	0.53432	0.352242	0.243882	0.447767	0.374207	0.671741	0	0.201166	0.123132	0.0108557	0.0127369	0.181894	0.0700597	0.105009	0.0888815	0.711373	0.400664	0.381716	0.138239	0.0098892	0.114185	0.0818005	0	0.0253616	0.0122323	0.0346897	0.107351	0.0149034	0.0531109	0.110249	0.185405	0	0.0274757	0.00708625	0.118479	0.00447851	0.0530385	0.105134	0.0268866	0.24232	0.132045	0.00927002	0.0949635	0.0178336
LINC02617	0.435156	0.241445	0.266006	0.147249	0.254402	0.1563	0.382713	0.309143	0.266056	0.294419	0.0354789	0.348944	0.318745	0.0468244	0.123845	0.0968714	0.129694	0.159853	4.86453	0	0.13196	0	0	0	0.0376064	0	0.056558	0	0.128593	0.325618	0	0	7.33933	0.121181	0.0465836	0	0	0.0208968	0.10779	0.0563188	0.0170308	0	0	0.0255609	0	0.10916	0.105755	0.1605	0.0339085
AL158163.1	0.363938	0.598664	0.290813	0.212495	0.240301	1.02525	1.05438	0.669184	0.837697	0.376594	0.223416	0.0392384	0.451617	0.0552863	0.0162473	0.171566	0.433875	0.157284	1.07872	0.349193	0.103872	0.436116	0.489686	0.302388	0.207211	0.155361	0.166947	0.0212819	0.328968	0.0457693	0.0519189	0.200835	0.0892217	0.190774	0.36668	0.126132	0.336713	0.0657951	0.0848459	0.132993	0.120651	0.0396904	0.279734	0.191141	0.245681	0.223404	0.0832447	0.505346	0.240218
AL355076.2	0.0315761	0.0420478	0.0857872	0.0284928	0.147681	0.0302441	0.0370276	0.0598192	0.0308891	0	0.123573	0	0.0370064	0	0.0239641	0.0562339	0.012548	0.0463973	0.0948312	0.0490518	0.0574524	0.180915	0.0601887	0.352112	0.0218305	0.04583	0.032832	0.0156949	0	0	0.038289	0.0888669	0	0.0703458	0.0540837	0.0744154	0	0.0727836	0.046929	0.0980794	0.00988637	0.073177	0	0.0296763	0.0690226	0.0633676	0.184173	0.0232926	0.0295259
HIF1A-AS3	0.72856	0.734981	0.28791	0.0597654	0.185862	0.570949	0.466006	0.376423	0.388751	0.149373	1.46881	0.121396	0.310493	0.11403	0.301597	0	0.184241	0.162202	0.0884063	0.874558	0.441869	0.716795	0.378749	0.738577	1.14477	2.25908	0.723104	0.263368	0.900329	0.877929	0.0803136	0.621346	0.138017	1.77066	0.709024	0.312182	1.48818	1.01779	0.393745	1.57724	1.2235	0.798164	0.649082	0.746974	0.542921	0.505086	1.33064	0.781722	0.45417
AC109322.1	0.223431	0.433895	0.500796	0.226815	0.548615	0.588515	0.360257	0.238094	0.464461	0.377923	0.273249	0.435115	0.589175	0.12021	0.38153	0.223824	0.432845	0.21887	2.18082	1.97406	0.829999	0.604512	0.709821	0.747459	2.41362	2.95915	0.609833	0.499753	1.74968	1.00313	2.31985	1.44104	1.41132	0.601464	0.837142	1.02021	2.44737	0.450636	0.511937	1.93743	1.21548	0.466017	1.89311	2.93983	2.02991	1.30032	0.7059	0.741677	1.0185
BTBD9-AS1	0.126079	0.139909	0.137014	0	0.294834	0.241521	0.147846	0.358274	0.0616679	0	0.0411175	0.0577715	0.0738806	0.0542661	0	0.0561335	0.0501022	0.0308763	0	0.0979284	0	0	0	0	0.0871662	0.0457481	0.0327733	0.0313337	0.0372574	0	0	0.0591388	0	0	0.107974	0	0	0.0484358	0	0	0.0197374	0	0.0514823	0	0.0688993	0.151811	0	0.0930039	0.0196488
AC011005.4	0.197955	0.0292893	0.143417	0	0.0617222	0.126403	0.154755	0	0	0.0892887	0.0430389	0	0.077333	0	0	0	0.131109	0.0323191	0.132114	2.81887	0.920455	0.0420068	0.628888	0.392435	1.87041	1.29292	0.0343048	0.0655958	0.623974	0.282144	0.84014	2.7856	0.51563	0.686014	0.452079	0.388768	0.667178	0.152097	0	0.683195	0.681771	0.39759	1.3472	0.651159	1.00966	0.821007	0.171054	0.3894	0.925512
AP001372.2	1.91166	1.36396	1.40807	1.75055	1.65571	2.33286	2.47418	2.05221	1.55147	2.01834	1.00674	1.42749	1.24468	1.4262	2.58999	1.60137	2.42532	1.75474	0.911981	4.15754	2.84272	1.77589	3.11308	2.80021	1.01816	7.18317	1.09691	8.47431	5.38133	4.98919	6.60222	4.11813	3.11309	6.41455	3.88066	8.42643	0.620433	1.46881	1.30482	1.45148	3.92817	5.4935	2.09316	2.81475	1.97329	2.69967	1.96389	2.08914	1.44769
AC114763.1	0.134433	0.167081	0.116875	0.121306	0.201197	0.206019	0.189171	0.127338	0.0789049	0.206164	0.192905	0.0739194	0.252083	0.138868	0.224456	0.0957647	0.181635	0.171195	0.179439	0.438552	0.211986	0.342325	0.204999	0.119927	0.260237	0.273165	0.125802	0.507831	0.174795	0.25292	0.195615	0.479236	0.546262	0.439255	0.32236	0.53859	0.573907	0.309871	0.279715	0.222702	0.39565	0.249236	0.461106	0.315862	0.264473	0.2482	0.38334	0.317333	0.326831
PSLNR	0	0	0	0	0	0	0	0	0	0	0	0	0	0	0	0	0	0	0	0.0641402	0.15025	0	0.0787029	0.122779	0.0285457	0.0599274	0	0.861952	0.68327	0	0	0	0	0	0.28288	0	0.069579	0	0.0613644	0.128249	0.45246	0.0191373	0.134878	0	0	0.0165719	0.0535168	0	0
ADAMTS9-AS2	0.395391	0.699854	0.373986	0.39202	0.127848	0.607809	0.429309	0.356029	0.420215	0.513011	0.827808	0.272881	0.263159	0.390788	0.681651	0.404236	0.349164	0.294076	0.172662	0.0530807	0.00592107	0.108763	0.198499	0.0870933	0.0134992	0.0814762	0.0228398	0.00242628	0.0115399	0.0166977	0.0147978	0.041214	0.0178008	0.0326244	0.0564356	0.0402637	0	0.0187528	0.0507835	0.111189	0.0550203	0.022625	0.143512	0.00688152	0.0320107	0.143022	0.025308	0.0288065	0.0197792
LACTB2-AS1	0.0744905	0.0776302	0.0703927	0.0292247	0.0848256	0.105471	0.0683617	0.0674914	0.0760383	0.0496686	0.0337993	0.0237446	0.0607312	0.0278798	0.00983187	0.0288393	0.0514812	0.0317261	0.108075	0.135842	0.0157142	0.14845	0.214014	0.279295	0.0582174	0.0188029	0.050513	0.0225373	0.0153131	0.0138484	0.00392726	0.0303832	0.0708637	0.0384815	0.055473	0.0610616	0.0727707	0.0248844	0.0256717	0.0536527	0.0324491	0.0240182	0.116378	0.0974036	0.0707956	0.0649953	0.0125936	0.191127	0.0504739
AL353600.1	0.0703228	0.0624295	0.30569	0	0.131559	0.404138	0.329855	0.133223	0.137586	0.126878	0.0917363	0.128893	0.164833	0.242144	0.106741	0	0.223564	0	0.187731	0	0	0.0895363	0	0.209116	0	0	0	0	0.166248	0	0	0	0	0	0	0.16573	0	0.108064	0.20903	0	0.0440357	0	0	0.264367	0	0.0564501	0.0911491	0.207499	0.0876758
PCAT7	0.0606564	0.13462	0.0329588	0.0821003	0.0283689	0.0871466	0.355643	0.0287276	0.178011	0.123117	0.11869	0.0555877	0.0355439	0	0.184137	0.189041	0.144625	0.133691	0.414936	0.376907	0.018394	0.0772289	0.15416	0.653848	1.04839	1.45262	0.268043	1.26627	0.161321	2.01004	1.10328	1.33723	2.95454	0.11261	0.792182	4.75306	0.664407	0.233024	0.285471	1.78986	3.67482	3.28934	0.173377	3.67696	1.98885	0.645151	0.7862	0.178977	1.59756
AL110115.1	0.193967	0.129147	0.0526979	0	0	0.0928925	0.113728	0	0.0948737	0	0	0.0888793	0	0.0834863	0	0	0.0385402	0.047502	0.226541	0.0753295	0.235281	0.123481	0.123244	0.576793	0.134102	0	0.252103	0	0.171957	0	0	0.272948	0.101048	0	0.207643	0.228562	0.217912	0.111775	0.0480463	0.200829	0.121461	0.0449516	0.158407	0.0455743	0.158998	0.0778516	0.0628528	0.0715415	0.181373
AC079305.1	0.176864	0.0314024	0.230646	0.0638375	0.397051	0.609851	0.331838	0.201036	0.207619	0.319101	0.415295	0.129668	0.0829121	0.1827	0.214764	0.188987	0.421702	0.207905	0.708225	0.989097	0.729419	0	0.719209	0.31556	1.90753	11.2949	0.367797	0.316477	3.13589	0.302499	1.37257	1.52647	0.368554	0.367753	0.333227	0.666905	0.596092	0.108714	0.175239	1.24522	5.161	0.524645	0.982187	2.02792	0.579914	1.1074	0.779425	0.469679	0.485116
AC131953.1	0.148017	0.197104	0.361925	0.534255	0.138455	0.354433	0.347143	0.490718	0.0723984	0.333819	0.193089	0.135648	0.260208	0.191126	0	0.131802	0.441151	0.108747	0.0246963	0.172453	0.0448859	0.329802	0.282143	0.165057	0	0.0537085	0.307808	0	0.0437403	0	0	0.208288	0.231331	0.0549592	0.253524	0.174416	0.0415723	0	0	0	0	0.0343027	0.0604404	0	0	0.415861	0	0.109187	0.138406
AC010486.2	0	0	0	0	0	0	0	0	0	0	0	0	0	0	0	0	0	0	0	0	0	0.139588	0	0.0543356	0	0	0	0	0	0	0	0.137133	0	0	0	0	0.20528	0	0	0.15135	0.022884	0	0.0596896	0	0	0.0586708	0	0.0539153	0
AC021739.3	0.248169	0.165235	0.101135	0.0559841	0.0580341	0.178275	0.145507	0.176304	0.121385	0.111938	0.242803	0.0568577	0	0.267039	0.0470859	0	0.123274	0.0607759	0	0.0481897	0.150514	0.0394967	0.709571	0.13837	0	0.090049	0.0645099	0	0	0	0	0.0582034	0	0	0.0531332	0.146215	0	0.0238348	0.0307361	0.0642371	0.0194252	0	0	0.0583095	0.135619	0	0	0.0915329	0.038676
AL596223.1	0	0.0324259	0	0.0164795	0.017083	0	0.0214158	0	0.0178655	0.00823754	0	0	0	0.0157212	0	0	0	0.00894503	0	0.0567407	0	0.0116263	0	0.0678844	0	0.0132535	0.0189892	0	0	0.0234269	0	0.616781	0	0	0.0156403	0.02152	0.030776	0.147337	0	0.0189089	0.137233	0.0423238	0	0.0171641	0	0.00733005	0.0118357	0.0134719	0.0626158
AL136320.1	0.164195	0.109324	0.0446093	0	0.076794	0	0	0	0	0.0370306	0.107097	0.0752373	0.192433	0.141344	0.124613	0	0	0.040211	0	0	0	0	0.156491	0.183098	0	0	0	0	0	0	0.149327	0	0	0	0.0351544	0	0	0	0	0	0	0	0	0	0.0448647	0.131804	0.0532056	0	0
LINC00992	0.18515	0.0273947	0.167675	0.194917	0.115459	0.325124	0.036186	0.146149	0.0603742	0.153107	0.0402549	0.0282798	0.0723307	0	0.117097	0.384691	0.232993	0.1058	0.123568	0.695086	0.299449	0.982239	0	0.206466	2.79481	1.94829	0.0160429	3.61981	0.182379	0.976407	0.804505	1.4185	0.0321518	3.82692	0.330341	0.399983	0.381346	0.189678	0.0917248	0.383401	0.917859	0.486294	0.403218	0.232015	1.23103	0.842213	1.83987	0.933291	0.0192366
AC007996.1	0.882238	0.194414	0.768369	0.92595	0.632101	0.623279	0.410887	1.01941	0.452946	0.417694	0.326491	0.412859	0.483982	0.549394	0.24693	0.579443	0.740966	0.637447	0.496929	1.02059	4.92572	0.589524	1.24039	0.558187	3.94519	4.59525	0.832752	2.92344	2.42589	3.63857	2.74658	3.68627	13.8013	3.01093	1.7576	0.530852	2.85395	2.91816	0.576556	2.07308	1.75923	0.719225	3.1477	2.65213	1.09418	1.10499	3.04126	1.73546	2.03216
AL021578.1	2.38998	3.4478	2.43495	0.359435	0.652045	0.476909	2.33551	0.94327	2.58153	1.01064	2.85793	0.410675	5.13517	0.985822	0.302306	0.221684	1.36527	0.658462	0.614761	0.386741	0.422776	0.792441	0.474549	0.999423	0.344239	0.542009	2.25207	0.0742463	0.205993	0.0638705	0.0301884	0.467105	0.440965	0.110926	0.277169	0.821403	0.111876	0.803392	0.0986677	0.360869	0.155895	0.0923124	0.203315	0.74873	0.353728	0.599534	0.0645371	0.0734587	0.543182
AC093567.1	0.583671	0.589627	0.0874893	0.14529	0.376527	0.269886	0.236014	0.381288	0.31502	0.817038	0.472593	0.516452	0.235879	0.173256	0.213846	0.250905	0.319923	0.236589	0.0671616	0.0312656	0.0488269	0.281881	0.0255762	0.359098	0	0	0.418542	0.0200079	0.0237904	0.0344235	0	0.0377625	0.0419403	0.0298923	0.0517094	0.189729	0.0226112	0	0.0398834	0	0.0252063	0	0.0328735	0	0.153982	0.177718	0.104349	0.296934	0.0376396
AC012313.6	0.849036	0.733902	0.728431	0.44355	0.501591	0.941624	0.99562	0.973539	0.480854	0.423274	0.612078	0.61428	0.47134	0.346204	0.54262	0.238745	0.657037	0.525288	1.01399	0.27767	0.189714	0.199133	0.59625	0.89695	0.154472	0.259432	0.0696952	0.17769	0	0.21018	0.108372	0.125764	1.30365	0.23229	0.191347	0.368592	0.20081	0.188838	0.154965	0.231335	0.349777	0.0828474	0.802863	0.398977	0.39072	0.304902	0.23168	0.593342	0.32035
AC006033.2	1.1301	0.549398	0.487348	0.550339	1.15776	1.15115	0.883469	0.611688	0.772103	0.404552	0.549905	0.34522	0.693757	0.88017	0.517322	1.43757	0.641553	1.16853	0.077816	0.111463	0.119673	0.365425	0.0569877	0.386727	0.0496068	0.130178	0.223818	0.0445805	0.137822	0.0690307	0.913567	0.117797	0.336417	0.346343	0.35333	0.147961	0.0302287	0.0895865	0.115526	0.148581	0.0280817	0.257741	0.0439483	0.0590058	0.480335	0.69117	0.151128	0.516058	0.162142
LINC01063	0.304328	0.450282	0.496087	0.457686	0.569335	0.680144	0.356869	0.288267	0.198472	0.228781	0.264664	0.278897	0.237777	0.17465	0.538917	0.361319	0.322497	0.397488	0.440063	0.630344	0.553722	0.193738	0.12891	0.452485	2.17415	1.32512	0.369171	0.857175	3.47736	1.86515	1.10708	5.23412	1.63826	0.225996	2.30221	0.836745	0.284914	0.818397	0.100511	1.9956	2.25506	3.80848	3.72803	3.95659	2.05114	0.366439	1.97228	0.448985	0.347806
AP001574.1	0.129311	0.0573985	0.281055	0.0583424	0.423351	0.309642	0.151637	0	0.316246	0.0583266	0.0843436	0	0.075775	0.111315	0.147208	0.115146	0.205547	0.221676	0.28048	1.45637	0	0.246963	0.862705	0.192264	0.536408	0.375369	0	0.128549	0.0764254	0.41469	0.196003	0.606552	0.23578	0.192055	0.1938	0.228562	0.435824	0.124194	0.512494	0.133886	0.141705	0.509451	0.105605	1.428	2.22598	0.207604	0.0419019	1.90777	0.0604577
AP000424.2	0	0	0	0	0	0	0.355338	0.143515	0.148215	0.0683397	0	0	0	0	0	0	0	0	0.151676	0.470729	0	0.192907	0.0962676	0	0.104749	0	0.157537	0.150617	0	0.0647842	0	0	0.236792	0.112513	0.0648772	0.535599	0.0851073	0.0582061	0.0750595	0	0	0.14045	0	0.213593	0.0827974	0	0	0.894115	0.0472245
AC078802.1	0.104692	0.167293	0.0455089	0.113363	0.0391713	0.120331	0.196426	0.119	0.0409656	0	0.109256	0.0767546	0.0981569	0	0.190689	0.0745784	0.116489	0.0820438	0.111793	1.39864	0.101592	0.106636	0.133039	0.466977	1.01332	4.37619	0.130627	0.291407	0.247499	0.447649	0.380846	1.02142	0.370871	2.17685	0.286907	0.148036	0.0940925	0.209141	0	0.346865	0.734242	0.388194	0.478791	0.669072	0.434809	0.437003	0.7599	0.123564	0.313261
LINC00165	0.107106	1.23609	0.395746	0.734519	0	0.49242	1.00478	1.17686	0.167641	0.328512	0.307383	0.274835	0.451891	0.11064	0.0975432	0.228894	0.187275	0.86034	0	0.0998299	0	0	0	0	0	0	0	0	0	0	0	0	0	0	0	0.252416	0.240655	0.0164588	0.0848974	0	0	0	0	0.0603971	0.0468248	0.257931	0	0	0.0133535
AC093278.2	3.50889	1.54491	3.43501	6.49918	2.55135	5.71485	5.18085	2.42214	4.90564	5.8182	0.759805	6.07984	3.39643	7.15396	3.11583	3.4787	3.48316	3.04762	0.786923	0.562743	0.241246	0.669235	1.41713	1.72144	0.235717	0.783517	1.30724	0.1271	0.831207	0.261196	1.04219	0.626372	0.310831	0.590773	0.364983	0.636109	0.375054	0.191014	1.09789	0.470676	0.257976	0.276547	0.452464	0.100135	1.24213	3.28994	0.589223	0.523966	0.549058
LINC01482	0.0957733	0.29333	0.124896	0.0432107	0.0537516	0.0917332	0.101077	0.0635031	0.121797	0.0475189	0.406044	0.017554	0.258161	0.0742	0.0363427	0.0170563	0.091342	0.0422183	0.0415469	0.0371947	0.0174259	0.268269	0.133876	0.0569595	0	0.0278014	0.0248956	0.0285625	0.0169811	0.0245709	0.0116134	0.0449237	0.0199575	0.0142244	0.0533134	0.0564273	0.0107596	0.0478313	0.0189787	0.109078	0.00599726	0.0399515	0.10168	0.121515	0.0837409	0.099944	0.0124137	0.0353243	0.19105
SP2-AS1	0.418436	0.687218	0.538097	0.516022	0.652339	0.52102	0.539745	0.383141	0.600355	0.497009	0.436681	0.396252	0.425011	0.360202	0.571616	0.583735	0.443417	0.375737	0.302532	0.617518	1.00666	1.14544	0.682393	0.850263	0.231433	0.313784	0.667121	0.561556	1.31895	0.566574	0.794917	0.497224	0.450506	0.704329	0.28668	0.936822	0.971521	0.98058	0.345493	0.202178	0.532778	0.652943	0.58093	1.02248	0.251533	1.92577	0.87681	0.565887	0.378225
AC073195.1	0.201266	0.21441	0.196851	0.108968	0.0753054	0.231331	0.330419	0.266901	0.236265	0.108938	0.420083	0.7009	0.235879	0.0346511	0.0305494	0.0358435	0.175958	0.118295	0.564157	1.96973	0.292961	0.179379	1.0742	1.37654	1.0297	0.934785	0.313906	0.480188	0.64234	0.172118	0.488109	1.77484	0.377463	0.538061	0.361966	0.853783	1.37928	0.278354	0.139592	0.833544	0.88222	0.80226	2.03816	1.60783	1.40784	1.00168	0.469568	1.00957	0.501861
AL078645.1	0.584194	0.740889	0.136043	0.150614	0.234194	0.559551	0.489324	0.158104	0.408204	0.376434	0.272173	0.0764824	0.489044	0.143683	0.190013	0.148628	0.497469	0.122629	0	0.0648226	0	0.0531291	0.15908	0.124086	0	0	0	0.041482	0	0	0.101199	0	0	0	0.178681	0	0.140638	0.0320615	0.0413448	0	0.0783898	0	0.0681562	0.0392176	0	0.167482	0	0	0.260126
AC083843.2	1.62029	2.32553	1.15344	1.39585	0.813257	2.38469	2.72095	1.73264	2.04896	2.69418	0.438201	0.258692	3.07669	1.33648	0.252794	0.216168	2.66304	0.895922	1.35454	1.94698	0.380069	0.740375	1.19093	0.600177	1.90085	1.50772	0.613432	0.260972	0.864195	0.0989739	0.688009	0.852703	0.42058	0.226393	0.340862	0.964615	1.56027	0.496674	0.262906	1.35027	1.11007	0.240738	3.55938	0.721609	0.863858	0.71604	0.376855	0.620522	1.01182
RNF213-AS1	0.709054	0.314734	0.760924	0.359898	0.323333	1.01872	0.519669	0.80596	0.355485	0.387785	0.416233	0.129961	0.40511	0.267039	0.121078	0.197306	0.510708	0.494889	0.348998	0.206527	0.0860079	0.479603	0.726466	0.579835	0.116426	0.147938	0.253432	0.114542	0.18334	0.0606366	0.059111	0.498886	0.683365	0.118473	0.356751	0.511753	0.174253	0.122579	0.0790358	0.330362	0.166502	0.0616208	0.788973	0.116619	0.319673	0.373523	0.120624	0.581888	0.256919
AC006305.1	0.0351731	0.00520418	0.0254826	0.0423181	0.0109669	0.0449191	0	0	0	0.0105767	0	0	0.0687033	0.0201853	0.00889799	0.01044	0.0139774	0.00574252	0.00391237	1.16564	0.796408	0.93298	0	0.00871608	2.86135	2.14413	0	1.60259	0.838446	2.06042	1.31506	1.42986	1.36206	0.296024	0.51208	0.635509	1.04056	0.306283	0	0.0849739	0.561642	1.09227	3.08312	0.650119	0.570233	0.202347	0.0759828	0.224865	0.756455
AC009118.2	0.0269481	0.0239234	0.0292855	0.0486335	0	0	0	0	0	0	0	0.0493925	0	0.0463955	0.0409036	0.143976	0.0428355	0.0527962	0.0719398	0.50235	0.653758	0.0686217	0.308203	0.160269	1.34143	0.704032	0.0840598	0.803674	1.36971	1.03704	0.196063	1.61797	0.280776	0.0800474	0.392334	0.190526	0.302748	0.186348	0.0534011	0.334818	0.590616	0.524595	1.1444	1.06373	0.323985	0.475905	0.454075	0.318059	0.134391
IRF1-AS1	2.91289	2.35145	1.2811	1.09023	1.68836	3.52793	1.81832	1.19541	2.71315	1.88201	1.43253	1.73483	1.69116	1.1748	1.23249	1.17603	2.06046	0.860105	0.636588	0.376136	0.539937	2.6718	0.929288	1.18548	0.967199	0.514722	1.34781	0.0948217	0.11853	0.12131	0.696943	0.766338	0.853668	0.2797	0.569718	0.726254	0.285759	0.347648	0.746372	0.384906	0.263421	0.378622	0.715059	1.02288	2.29352	0.946301	0.320177	2.19746	0.301878
AC008957.1	0.380738	0.297442	0.281358	1.15436	1.22513	0.991922	0.0714354	0.0865546	0.893892	0.480855	0.178803	0.530362	1.07092	0.943921	1.71061	0.678058	0.944117	1.13382	0.0813125	0.165608	0.5542	0.795012	0.154826	0.407587	0.0421166	0.0442087	0.253364	0.105978	0	0.260478	0.40628	0.0285744	0.142811	0.429763	0.313023	0.215349	0.0342192	0.140418	0.135806	0.220756	0.123976	0.225883	0.0746249	0.0429397	0.699099	0.452332	0.0394796	0.15728	0.0949379
AC087286.4	0.165626	0.168041	0.0771395	0.085402	0.132794	0.317279	0.166475	0.224122	0.416631	0.106724	0.246926	0.130102	0.33276	0.0814719	0.035914	0.0842755	0.169246	0.0463559	0	0.110268	0	0.060251	0.12027	0.0351798	0	0.0686835	0.0492039	0.0235213	0.027968	0	0	0.0443937	0.0246526	0	0.0607897	0.0557617	0.0265818	0.0545389	0.0234435	0.0489959	0	0	0	0.0444747	0.0517207	0.208926	0.0306681	0.0698153	0.0294995
AP000424.1	0.0237884	0.063355	0	0	0	0	0	0	0	0.0214598	0	0	0	0	0	0.0423649	0.0567195	0.0233029	0.0952572	0.591266	0	0.333167	0.0604591	0.212216	0	0.0345269	0.0247346	0	0.0562376	0	0.0288458	0.0446331	0	0	0.468567	0.0560623	0.0534501	0.0182776	0.188559	0.14778	0.0595847	0.0882069	0	0.0670717	0	0.0381913	0.0308334	0.666821	0.0148293
AC015914.1	0.872672	1.21324	0.858896	0.772601	0.770089	2.64952	1.31296	1.43488	1.57852	1.30713	0.322189	0.150896	1.11924	0.538611	0.0999696	0.205264	1.13852	0.338718	0.395602	0.0767349	0	0.272535	0.251086	0.0489629	0.0455346	0.191186	0.0342408	0	0.0583885	0.0140809	0.0598981	0.247147	0.0514668	0.0489096	0.12691	0.349239	0	0.0506045	0.0163142	0.102288	0.0412424	0.076317	0.0537875	0.232123	0.143969	0.19826	0.106709	0.145753	0.0410571
AC024145.1	0.364408	0.384163	0.074253	0.0411031	0.383474	0.610813	0.320492	0.43147	0.757521	0.452012	0.148554	0.208723	0.320308	0.0784233	0.241991	0.121683	0.343927	0.156174	0.0912011	0.176903	0.303892	0.434973	0.289424	0.135453	0.0314923	0.264454	0.0710441	0.0905646	0.0269215	0	0.0276175	0	0.0237301	0.067653	0.15604	0.590426	0.0255871	0.157494	0.0225663	0.141487	0.0427856	0.0633382	0.334801	0.0428105	0.174249	0.201108	0.0295205	0.0672028	0.0851869
AC243960.3	0.38253	2.87846	0.178161	0.0986221	0.647478	0.383841	0.897145	0.27607	0.890971	0.558707	0.760398	0.901451	1.70787	0.156806	1.07831	0.162202	0.376413	0.571005	0.389024	0.113189	0.0220955	0.417467	0.254627	0.460423	0.100749	0.290824	0.151522	0	0.107658	0.0155776	0.110441	0	0.151833	0.405813	0.1716	0.128787	0	0.0559835	0.234629	0.0377202	0.0114066	0.20263	0.297524	0.0513593	0.298635	0.818847	0.0944413	0.241868	0.0908426
AL354714.1	0.950312	1.01238	0.933956	1.25272	0.680216	0.42741	0.813983	2.19169	0.986225	1.7593	0.258717	0.878474	0.387389	0.995895	1.64313	0.544516	1.64849	0.534264	0	0.231067	0.0100237	0.0105214	0	0.0368597	0.0228526	0.191902	0.0257768	0.00821483	0.0586071	0.0282673	0	0.217064	0.0258298	0.0122732	0.0778466	0	0.00928371	0	0.0900644	0.0171119	0.0362222	0.0612823	0.0539889	0.458218	0.0270952	0.762843	0	0.0121915	0.00515136
KLRK1-AS1	0.511443	0.310074	0.447355	0.14633	0.326714	0.41818	0.277929	0.295397	0.195245	0.281328	0.178999	0.160046	0.321629	0.064429	0.274545	0.155508	0.262727	0.183294	0.478698	1.92812	0.355582	0.516179	0.380444	0.992268	6.21806	3.43095	0.849559	3.01335	0.0663524	14.492	2.16305	11.3396	12.8671	1.69521	3.85121	1.4552	0.637643	2.23318	0.271912	5.20495	2.75347	5.94365	1.14098	4.57225	3.19031	0.690926	4.80204	2.24524	3.00161
AC026785.3	0	0	0	0	0	0	0	0	0	0	0	0	0	0	0	0	0	0	0	0	0	0	0	0.276254	1.96965	0	0.128793	0.30784	0	10.275	0.976303	5.57772	0.129058	0.551906	0	0.291917	0	1.52275	0	0	3.18015	0.861177	0	0.0582072	1.28612	0	0.802751	0.182745	0
AC004921.1	1.61339	2.50118	0.575722	1.043	4.00942	1.29162	1.69428	0.593051	1.03649	0.782038	0.848154	2.11855	2.5964	0.829169	1.16963	1.24367	1.32057	1.20304	0.257138	0.486302	0.175257	0.429237	0.153004	0.895092	0.0998904	0.279607	0.650995	0.119692	0.512353	0.102965	0.700799	0.271086	0.351257	0.643765	0.329962	0.170252	0.0270532	0.296033	0.357889	0.299189	0.0603163	0.26787	0.196658	0.0905269	1.15803	1.12115	0.031212	0.532901	0.150113
DTX2P1-UPK3BP1-PMS2P11	0.68254	0.22243	0.431901	0.14033	0.420243	0.645473	0.425518	0.229146	0.42259	0.257202	0.1916	0.0633423	0.243014	0.133872	0	0.215412	0.295267	0.143878	0.3402	1.02003	0.586878	1.03403	1.49316	0.603756	3.10607	2.20702	0.377302	0.180364	1.28678	0.339871	0.335249	2.39913	0.711148	1.07788	0.192377	1.38457	1.388	0.484595	0.119845	1.27025	0.789883	0.512575	0.254009	0.860715	0.698773	0.429994	0.705502	1.00697	1.24413
LINC01714	0.177576	0.220701	0.270169	0.128189	0	0.272136	0.166587	0.538253	0.208455	0.352424	0	0.130189	0.249737	0.36687	0.7547	0.189747	0.310493	0.173951	1.27994	0	0	0.0452186	0.812366	0.052805	0	0	0.110783	0	0	0	0	0	0	0	0.0608305	1.17178	0	0.0272877	0.0351889	0	0	0	0.0580082	0	0	0	0.046033	0.209586	0.0221395
CCR5AS	2.47545	2.77088	1.81293	1.01975	2.0135	2.73183	1.19899	0.713636	2.57952	1.91758	1.05301	3.10698	2.33355	0.972819	1.10271	1.773	1.75358	1.02795	0.448938	0.167195	0.16319	0.924981	0.78643	1.88029	0.595282	0.429586	1.81852	0.187238	0.699712	0.322143	0.652548	0.504843	0.504626	0.559478	1.03695	1.14141	0.090686	0.248086	1.43963	0.222871	0.101094	0.573681	0.483431	0.0252882	1.7939	1.42554	0.244129	1.82605	0.60384
AC012020.1	0.306441	0.326454	0.388525	0.0737383	0.305754	1.03708	0.455174	0.367673	0.419685	0.331732	0.0399754	0.0561668	0.239428	0.0527587	0.0930273	0.145531	0.243552	0.0400249	0.12271	0.301492	0.0123904	0.2341	0.545182	0.227813	0.0706208	0.0593031	0.276146	0.0406178	0.0724449	0.0262061	0.0123863	0.0574961	0.063857	0.015171	0.122471	0.192584	0.0459028	0.102029	0.0303626	0.0634565	0.0447747	0.104159	0.333681	0.211203	0.0893139	0.155793	0.0132398	0.527453	0.210133
AC078778.1	0.0933916	0.0276363	0.0676615	0.0561815	0	0.119269	0.219031	0.176926	0.243626	0	0.12183	0	0.0729685	0.107192	0.047252	0	0.0989673	0.121981	0.0831051	0.338518	0.264328	0.158544	0.356037	0.324001	0.129135	0.225917	0.0971062	0	0.110392	0.106488	0.150995	0.642496	0.162177	0.0462355	0.106641	0.0733654	0.349735	0.263108	0	0.128927	0.272913	0.0288578	0.61016	0.234061	0.23817	0.199915	0.0806999	0.0918557	0.25228
MCM3AP-AS1	0.482763	0.445059	0.310242	0.259698	0.386444	0.622459	0.800175	0.413315	0.476801	0.372692	0.227079	0.0893351	0.228491	0.179817	0.123302	0.181871	0.322815	0.20235	0.477092	0.69947	0.931874	0.395985	0.940865	0.65222	0.481391	0.61984	0.349927	0.269952	0.5679	0.214363	0.478449	0.849173	0.488487	0.544649	0.616184	0.453997	0.938698	0.320994	0.33345	0.422943	0.716517	0.296911	0.879497	0.47335	0.451537	0.581292	0.481334	0.866325	2.00244
XXYLT1-AS1	0.122861	0	0	0	0	0.0784521	0.0960483	0	0	0.110834	0	0	0	0	0	0	0.032549	0	0.409982	1.01791	0	0	0.312255	0.0608912	0.566277	0.772729	0.17033	0.040712	0.484087	0.14009	0.248301	0.230518	0.0853402	0	0.350728	0	0.184037	0.220265	0.243464	0	4.7956	0.0759275	0.133782	0.769794	0.0447606	0.197248	0.212329	0.181261	0.280827
AC069503.3	0	0	0	0.219689	0	0	0	0	0	0	0.158799	0	0	0	0	0	0.193498	0.119247	0.243727	0	0	0	0.464076	0.180994	0	0	0	0	0.143891	0	0	0.228398	0	0	0	0	0	0.0935311	0.120613	0	0.457364	0.112844	0.198828	0.572036	0.133047	0	0	0.179594	0
AC104984.1	1.29154	0.359708	0.0825625	0.685544	0.189506	2.71667	0.296964	0.671657	1.43685	3.33541	0.0660712	0.185665	0.237436	0.174399	0.0384388	0.270601	1.67055	0.124037	0.0338024	0	0	0	0.0321813	0	0.0700331	0.036756	0	0	0	0	0	0	0	0.037612	0	0	0	0	0	0.0524403	0.0158579	0	0	0	0.0276783	0.792813	0	0.0747234	0.04736
AL162385.2	0.1858	0.384872	0.269221	0	0.231729	0.474567	0.581008	0.703978	0.242344	0.279354	0	0	0.435507	0	0.188013	0.110298	0.14767	0.364015	0.124002	0	0	0.315419	0.157406	0	0	0.449455	0.321984	0	0	0.105928	0.0751002	0.116203	0	0.275953	0	0.145959	0	0.142758	0	0	0.0775646	0.229647	0.404633	0.174622	0	0.0994315	0	0.365489	0.193041
AC007285.1	0.102226	0	0.0370309	0.061496	0.0637479	0	0.0799167	0.193662	0	0.0614794	0.0444514	0.312279	0.0798709	0.0586661	0	0.0606849	0.189576	0.0667596	0.545798	0.264671	0.0826663	0.260312	0.519622	0.151993	0.188468	0.247287	0.177153	0.338743	0.443061	0.116561	0.123959	0.0639338	0.071007	0.151827	0.350187	0.562138	0.114846	0.0785445	0.43891	0.0705616	0.0640133	0.157938	0.834848	0.224177	0.223457	0.246179	0.0441668	0	0.0424838
AC106798.1	0	0	0	0	0	0	0.0561694	0	0.140573	0.0432107	0.0312426	0	0.0561372	0	0	0	0.0380695	0.0703829	0.0319678	2.3067	0.493867	0.243947	0.0304347	0	1.15906	1.45997	0	0.833298	1.07576	1.02407	0.464664	0.314551	0.324397	0.106712	1.12809	0	1.10316	0	0	0.247971	2.51953	0.777046	2.19062	0.292616	0.0523523	0.365279	0.341469	0	1.17946
AC005224.2	0.057737	0.241637	0.0627449	0	0.123444	0.237006	0.116066	0.10938	0.193649	0.081848	0.0107597	0.0604711	0.0966662	0.028401	0.0250391	0.0440675	0.0393326	0.0242393	0.00550474	0.0128131	0.0400198	0.0105017	0.0524073	0.318854	0.171074	0	0.0686096	0.106593	0.0584976	0.00705361	0	0.154756	0	0.0367507	0.0565099	0	0	0.0570365	0.00817236	0.0341597	0.00516493	0.0229379	0	0.0155038	0.0540892	0.264841	0.0106908	0.0851812	0.0154252
AC079209.1	0.233068	0.689692	0.202627	0.224331	0.261613	0.386943	0.40085	0.323792	0.182398	0.182219	0.344576	0.227831	0.47346	0.347762	0.424519	0.525758	0.160539	0.182649	0.0829587	0.0482746	0.0376947	0.237397	0.0789801	0.254124	0.0429693	0.135311	0.242338	0.0617848	0.0734653	0.0930132	0.113047	0.0291529	0.242837	0.0230771	0.212907	0.146473	0.017456	0.0238768	0.215532	0	0.00972972	0.057614	0.0253786	0	0.0849111	0.349236	0.221534	0.802323	0.135604
AL449423.1	0.0405771	0.0360225	0	0	0	0	0.19033	0.0768711	0	0.036605	0	0	0	0	0	0.0722639	0.0644994	0.0397488	0.0541616	0.0630344	0.0492197	0.258317	0	0.361988	0	0	0.0421909	0	0.143891	0	0	0.0761327	0.126833	0	0.625506	0	0.455862	0.155885	0	0	0.177864	0	0	0.381358	0.133047	0.0977172	0.315564	0.119729	0.10118
AL133445.2	0.267947	0.416276	0.25479	0.0604458	0.125318	0.128322	0.235656	0.0634515	0.0655295	0.211503	0.131077	0.306946	0.0785069	0.288321	0.406707	0.119297	0.159719	0.229668	0.134119	0.260151	0.0406273	0.127933	0.0851246	0.298794	0.138937	0.291677	0.208953	0.0332958	0.277133	0	0.20307	0.062842	0.174486	0.447704	0.143419	0	0.150512	0.128672	0.0331857	0.277426	0.18876	0.0931444	0.218824	0.0629566	0.256248	0.295747	0.0868251	0.148242	0.0835166
MIR29B2CHG	0.381339	2.16142	0.76017	0.346139	1.20308	2.05968	3.09319	0.418922	1.73939	0.517032	0.450361	0.053765	0.491876	0.194241	0.0958993	0.367694	0.478829	0.421078	0.778566	0.420632	0.0273705	1.43216	0.570615	0.50492	0.221523	0.104801	0.192387	0.0381332	0.0466759	0.0521007	0.0287296	0.213799	0.0423183	0.0921607	0.095655	1.23372	0.0456299	0.107491	0.137496	0.0724243	0.0734744	0.0533385	0.186119	0.120879	0.38226	0.528903	0.133074	2.87293	0.146289
AL024498.1	0.107994	0.021305	0.0912809	0.108276	0.179586	0.321808	0.225136	0.113661	0.164336	0.0649483	0.0156532	0.109966	0.196881	0.103294	0.236774	0.0854787	0.133515	0.164562	0.176182	0.428728	0.422098	0.351389	0.625183	0.303297	0.315244	0.226408	0.112289	0.930426	0.226938	0.307846	0.42196	0.495303	0.687624	0.320788	0.534366	0.226231	0.458341	0.0921959	0.154558	0.0993907	0.30807	0.533918	0.921151	0.191716	0.445902	0.491243	0.793201	0.832041	0.374008
AC010894.1	0.468611	0.277342	0.509257	0.0805434	0.375718	0.085494	0.418678	0.465017	0.480246	0.221435	0.291097	0.204501	0.575353	0.192092	0.508063	0.198703	0.354706	0.371609	0.476567	1.24794	1.32632	0.482998	1.27606	0.564033	0.925659	1.81373	0.696071	8.22995	2.16291	0.820573	0.48706	1.42352	1.27875	1.02741	0.726198	0.84143	0.752086	0.668671	0.773843	0.831753	0.670723	2.7512	5.17556	4.21542	2.36575	0.591121	0.838779	0.7572	0.792906
AC104237.3	0.950757	0.844041	1.48245	0.596814	0.618668	1.18781	1.45422	1.80116	2.50716	1.08143	0.754944	1.36379	0.872034	1.20987	1.81959	0.809795	1.67555	0.566909	0.0551763	0.192646	0.0501419	0	0	0.0614616	0.114316	0	0.515777	0	0	0.0707013	0	0	0	0.0613947	0.0354014	0	0.0464403	0	0.368618	0	0.0517703	0	0.0675177	0.194251	0	0.464557	0.160738	0.0609862	0.103076
ST3GAL5-AS1	0.473399	0.460288	0.244981	0.528881	0.71694	1.03641	0.528695	0.726005	0.617467	0.650755	0.499922	0.413181	0.634071	0.737409	0.342169	0.321173	0.627077	0.375406	1.62485	0.105057	1.09377	0.401827	2.20579	1.47476	0	0.0981569	0.140636	0.0448196	0.0799393	0	0.0546707	0	0.0704629	0.167404	0.0579172	0.371887	0	0.155885	0.290364	0.0466806	0	0.020897	0.3682	0.0211865	0.172468	0.361915	0.0292189	0.166291	0.0281055
AC073130.2	0.42347	0.649348	0.334692	0.347382	0.288082	0.405607	0.496581	0.875174	0.301278	0.382017	0.426869	0.141121	0.676769	0.198838	0.438253	0.10284	0.841411	0.320548	0.231235	0.508331	0.280182	0.22057	0.44029	0.286195	0.106463	0.223502	0.280199	0	0.0455052	0.0658439	0.28009	0.505614	0.0802217	0.400237	0.197815	0.54436	0.172999	0.266212	0.0381436	0.279015	0.120534	0.0713735	0.0628791	0.343721	0.0631139	0.185418	0.0249492	0.425972	0.371977
LOXL1-AS1	0.572895	0.282138	0.340832	0.475447	0.813605	0.704935	0.608056	0.435712	0.400893	0.607351	0.638242	0.237601	0.431277	0.201586	0.520477	0.901115	0.461971	0.421925	1.04098	4.138	3.76372	0.931742	1.07343	1.19376	2.24926	4.78269	1.35659	1.7127	1.05285	1.0621	2.35282	2.66762	1.73408	5.44682	1.14241	3.56753	0.544961	0.870719	0.633925	2.10421	2.58452	4.32996	5.06114	6.11527	3.67463	1.9033	0.845542	4.46049	0.769006
AC015922.3	13.1743	10.8099	13.205	9.51031	5.93428	9.75183	9.71926	12.794	10.7106	11.7231	9.87774	10.0807	9.95354	8.54416	12.9688	7.88147	9.49473	8.59525	15.7581	3.69573	0.527507	9.64086	10.3049	12.2092	2.759	8.01984	2.12789	16.1991	1.08856	1.1157	0.992629	8.20744	3.1451	4.48324	3.26426	4.94355	0.402348	9.74892	9.70758	2.27781	15.1538	1.47024	13.2869	8.41474	3.55081	6.40685	1.72417	6.56689	2.32824
AL049796.1	0.229883	0.177461	0.0868948	0.360758	0.261778	0.536104	0.351615	0.284023	0.19555	0.288528	0.221653	0.238152	0.140566	0.361364	0.33376	0.3916	0.301862	0.176236	0.313515	0.248425	0.145485	0.08908	0.292128	0.267494	0.0691012	0.159574	0.0727471	0.0794876	0.259916	0.222233	0.0363594	0.412565	0.208277	0.0742229	0.0427984	0.18844	0.0673726	0.0844746	0.12874	0.103485	0.269126	0.240896	0.457102	0.112723	0.131088	0.22465	0.388648	0.191696	0.0560758
AL049840.6	1.59882	1.73163	1.0425	0.577082	0.897321	2.51146	2.24983	1.0904	1.50148	1.50001	1.08455	0.351653	0.374757	0.715684	0.533896	0.341682	1.09281	0.563828	0.362794	1.58956	0.349086	0.854975	1.30031	0.713155	0.84008	0.4177	0.930952	0.127151	0.604758	0.054691	0.193873	0.359975	0.29985	0.332443	1.53355	0.753591	0.502935	0.417671	0.221779	0.662154	0.800939	0.177852	0.261142	0.360632	0.733927	1.07807	0.373018	0.377407	1.21595
AC022613.3	0.222933	0.291044	0.114009	0.0709991	0.073599	0.50242	0.246044	0.0993728	0.256568	0.26026	0.0342137	0.0480714	0.153689	0.112886	0	0	0.156337	0.012846	0.113776	0.0814857	0	0.0500898	0.183309	0.0584935	0.0181327	0.1142	0.0681763	0.0130363	0.0930051	0.022429	0	0.123023	0.0136633	0.0389533	0.101075	0.0618101	0.0589302	0.12091	0.0389796	0.0814656	0.0164234	0.0243126	0	0.0246494	0.0429981	0.0736872	0	0.0580411	0.0735734
AC110792.3	0.829242	0.841331	1.22301	0.534479	0.66486	1.36159	0.833493	1.45875	1.73829	0.641201	0.540875	0.325692	0.971852	0.713836	0.899056	0.632915	1.03567	0.580226	1.42311	0.27604	0	0.301659	0.752696	0.880675	0.245703	0.343878	0.677462	0.353293	0.420083	0.202614	0.143648	0.111133	0.308571	0.351886	0.355083	0.697956	0.199631	0.227551	0.23475	0.367962	0.222543	0.0549073	0.483726	0.612348	0.194213	0.998486	0.383866	1.13602	0.295391
AC013468.1	0.236134	0.524073	0.481154	0.372884	0.441758	0.452346	0.692255	0.894687	0.577492	0.426038	0.346542	0.0541004	0.0691859	0.0508178	0.224012	0.1577	0.516103	0.0867428	0.177293	0.229264	0.0716073	0.187907	0.412598	0.175546	0.244882	0.0856821	0.184144	0.0586852	0.10467	0.12621	0.0715839	0.332285	0.676585	0.394548	0.151669	0	0.132642	0.113395	0.0292456	0.0611219	0.258765	0.164171	0.482108	0.194186	0.322605	0.189552	0	0.87094	0.257603
CRIM1-DT	5.64254	5.43733	4.50725	5.48323	4.33068	4.80401	7.69121	4.20271	5.47261	6.09083	2.70522	4.1545	4.18253	4.15151	9.88224	3.60727	4.36957	2.88179	2.28522	11.4624	3.80243	1.22807	2.26755	4.94766	5.20139	5.38978	2.20638	9.10904	7.01172	2.18585	5.38013	1.62874	2.66315	4.01112	0.78473	2.72775	2.87156	2.18623	2.3414	4.29423	1.99316	3.71059	6.06534	1.72236	2.42465	4.49072	1.87528	5.47859	1.9842
AC022031.2	0	0	0.0467474	0	0	0	0	0	0	0	0.0374099	0	0.0336094	0	0	0	0.0227922	0	0.00956957	1.80424	2.31325	1.16841	0	0.170555	1.82405	3.57958	0	1.78177	2.16946	4.02199	4.27724	4.70804	0.986023	2.10832	1.32621	0.709636	1.53034	1.78476	0.014207	0.445381	0.817075	1.07665	1.8736	0.956802	0.423135	1.09346	2.71344	1.12119	0.849159
AL162727.2	0.178745	0.515715	0.339935	0.0806454	0.167197	0.256807	1.04802	0.423278	0.349712	0.120935	0.116586	0.245712	0.314226	0	0.27131	0.0795817	0.248608	0.306418	0.238585	0	0	0.455162	0.113571	0.265763	0.0617887	0	0.13939	0	0	0	0.0541863	0.167685	0.186236	0.132737	0.0382693	0.210624	0.100405	0.171671	0	0.092534	0.167893	0.207119	0.145975	0.0419976	0.14652	0.143483	0.05792	0.725195	0.0835694
AC080129.2	0.205244	0.182207	0.267656	0	0.614352	0.314538	0.192543	0.31106	0.321247	0.222184	0.214194	0	0.0962166	0.0706722	0	0.0731041	0.0652494	0.040211	0.082187	1.46665	0.199168	0.104528	0.521636	0.488262	3.29205	0.893684	0.0426815	0.0816134	1.89233	0.17552	0.149327	0.308072	0.171077	0.304832	0.210926	0.58044	0.276698	0.283856	0.0406718	0.170004	1.49086	0.57078	1.07275	2.81628	1.03189	0.164756	0.106411	1.21121	0.28148
LINC02812	0.249191	0.129045	0	0.0374764	0.31079	0.437578	0.0974043	0.11802	0.406283	0.0936656	0	0.0761225	0.194697	0.0715036	0.283679	0.221892	0.181547	0.142394	0.041577	0	0.0251889	0.132198	0.316664	0.494007	0.0574272	0.1507	0.0863674	0	0.0736382	0.0177585	0.0251807	0	0.0649088	0.0616836	0.106704	0.048939	0	0.0159553	0.144026	0.0430011	0.0130035	0.115499	0	0	0.136177	0.383396	0.0269158	0.0306366	0.0129451
LINC01460	0.00617168	0.0602685	0.020121	0.0334143	0	0.0118227	0.0144744	0	0.0120748	0.00556754	0.00805098	0.0113119	0.0433984	0.0212511	0.00936778	0.0109912	0	0	0.234779	0.508132	0.187155	1.65802	0.172541	2.28489	0.162141	0.483714	0.173263	0.0490822	0.124018	0.17417	0.0748377	1.84116	0.0128607	0.339152	0.0581399	1.64356	0.513084	0.0663875	0.623729	0.10224	0.94298	0.217402	0.322574	0.516233	0.762229	0.232847	0.00799945	0.0455264	0.0153892
LINC01094	1.93198	2.58066	0.825523	1.38171	2.70796	2.06246	2.46894	1.34844	2.03623	1.52703	1.17041	1.9295	2.69185	1.55498	2.23341	1.9174	2.28185	2.02731	0.447095	0.836257	0.181384	3.29755	0.425652	1.8498	0.504507	0.633746	1.5175	0.392441	1.31506	1.79029	1.24026	1.32426	1.41468	2.90494	2.94542	0.859875	0.221752	0.454978	1.28603	0.532596	0.254694	2.1957	0.283318	0.056215	2.23578	2.54475	1.55055	1.73843	0.469813
AL139383.1	0.229981	0.132708	0.137461	0.249029	0.107562	0.308391	0.350592	0.174275	0.292471	0.269708	0.360013	0.210763	0.296485	0.0395948	0.383987	0.204787	0.146227	0.146436	0.0230231	0.875295	0.0139483	0.0292816	0.0146126	0.0512914	0.0159	0.0166899	0.0119564	0.114312	0	0.0786696	0	0	0.035943	0.0683141	0.0984781	0.162599	0	0.0353407	0.0341802	0.14287	0.0360031	0.0959357	0.093909	0.237759	0.0251359	0.0553837	0.0149045	0.135719	0.0143366
LINC02820	0.0340097	0	0	0.122755	0	0	0.0797627	0	0	0	0	0	0	0	0.0516221	0	0	0	0	2.53595	4.53789	1.16915	0.0432184	0.1517	2.58643	4.39323	0	5.00373	2.05023	8.02725	3.2992	2.48862	1.06305	0	1.71843	2.00377	7.79445	0.235179	0	1.97192	3.38617	2.39603	5.11053	0	1.70987	0.846317	3.57062	0	1.95049
AP003119.2	0.249308	0.26559	0.216746	0.0899857	0.0932808	0.191033	0.11694	0	0.292661	0.224903	0.130089	0.45695	0.116873	0.0858447	0.454099	0.443994	0.277402	0.146532	0.232941	2.5561	0.846746	1.71409	0.570263	1.55685	2.61991	4.41456	0.518448	1.23919	4.83294	2.51579	1.20924	3.92922	0.103903	3.40654	1.28105	2.11516	0.448136	2.45189	0.0494036	0.722758	3.43453	5.82389	2.85043	3.42091	1.52591	1.48094	2.13273	0.29425	0.590573
AC243772.2	0.0498194	0	0.0378984	0.0269728	0.0279605	0.0858921	0.0817888	0.0755042	0.0877241	0.0224713	0.0649896	0.0182625	0.0116774	0.0343088	0.0226857	0.0354894	0.0356358	0.0292815	0.142971	0.224437	0.525747	0.0444017	0.189927	0.0370366	0.371988	0.159079	0.0155403	0.0643831	0.0412219	0.0852087	0.132904	0.0186947	0.062289	0.0221977	0.0255993	0.0469638	0.195893	0.0497618	0.0394894	0.144429	0.0811112	0.0323276	0.14647	0.23411	0.348483	0.175963	0.00645736	0.147	0.12112
LINC01357	0.0601397	0	0.0326781	0	0	0.0576028	0.0705227	0.0569658	0.0588314	0.081379	0	0	0	0	0.091284	0.0535516	0.0477977	0	0	0	0	0.191428	0.267483	2.77195	0.0415784	0	0.875444	0.0298925	0.0710874	0	1.09388	0.169256	0.532613	0	0.103008	0.566926	0.878331	0.0231039	0	0.186802	0.0188296	0.139373	1.57166	0.706519	0.262921	0.12069	0.0389752	0.0887261	0.03749
MELTF-AS1	0.96081	0.784178	0.589439	0.783089	1.0437	1.06871	1.054	0.528447	0.424475	0.489298	0.343669	0.397655	0.254269	0.213444	0.329312	0.413979	0.628147	0.24289	1.48932	4.14068	2.61288	4.57759	1.35882	4.21657	8.31408	2.31673	2.56202	0.647032	4.35967	3.33966	9.07632	11.3397	9.21963	1.10478	16.8151	4.12695	5.55379	1.79795	0.614183	3.88293	5.70601	2.64326	11.289	16.3269	11.9748	2.17697	6.74903	4.93844	5.40988
ST7-OT4	0.0596318	0.0294103	0.0144009	0.0239151	0	0.0634626	0.0621574	0.0251043	0	0.0119543	0.0432166	0.0242883	0	0.0456292	0	0.0235997	0.005266	0	0.0176879	0.0823422	0.032148	0.0590523	0.0589386	0	0.00916162	0.0192334	0.0137786	0.00658667	0.00783189	0.0339971	0.00803437	0.0372947	0.0207104	0.0688847	0.017023	0.0468448	0.0148874	0.0101817	0.0262595	0.0274406	0.0580861	0.0245681	0.0108221	0.136997	0.0724167	0.0372308	0.04294	0.117302	0.0743467
AL138756.1	1.84321	0.622126	1.64213	1.25812	2.1031	1.56619	2.21708	1.41749	1.671	1.73522	1.01893	0.923198	1.28329	1.35104	0.62049	1.43003	1.18936	1.58749	1.14976	0.572666	0.363041	1.67297	1.60482	1.4164	0.600575	0.577433	0.899437	0.446292	0.422805	0.402651	0.3762	0.588942	0.654099	0.639668	0.762696	0.223646	0.0779094	0.830098	1.09215	0.483718	0.882225	0.328195	1.02539	0.94677	0.726036	1.51476	0.298044	1.44852	0.361771
AC114980.1	0.430513	0.372263	0.200509	0.221986	0.167356	0.278472	0.236029	0.275392	0.251594	0.267319	0.160459	0.174211	0.157263	0.298403	0.135784	0.129443	0.257732	0.19717	0.283589	0.112911	0.0678194	0.334577	0.333933	0.307581	0.108233	0.170414	0.197657	0.066697	0.0991328	0.0382508	0.047458	0.0734318	0.0699049	0.149471	0.119705	0.0922355	0.043969	0.115988	0.243747	0.127355	0.0280088	0.0207315	0.118717	0.147131	0.317762	0.112203	0.0507282	0.173222	0.153356
AC090739.1	0.722994	0.287722	0.325119	0.179971	0.279842	0.668616	0.526231	0.283381	0.877984	0.382336	0.357746	0.045695	0.642803	0.171689	0.0378416	0	0.317031	0.219798	0.415965	0.735846	1.20964	0.698333	0.5069	0.852563	0.379198	0.940809	0.596215	0.346972	1.35558	0.149242	0.181386	0.420988	0.857199	0.222165	0.533771	0.411282	0.72822	0.478885	0.0247018	0.413005	0.374677	0.254218	0.651527	1.05439	0.435973	0.620394	0.161571	0.588499	1.39873
ABCA9-AS1	0.00590335	0.0104815	0	0.0213076	0	0	0.0276902	0	0.0230997	0.0106509	0	0.0108201	0	0	0	0	0.00469185	0	0.0196992	0.375993	0.0429644	0.00751626	0.00750179	0	0.857086	0.342728	0	1.72535	0.0209339	0.419017	0.672888	0.487351	0.0676585	0.298103	0.0101113	0.361723	0.12601	0.185967	0	0.134468	0.192225	0.525347	0.684594	1.43698	0.219372	0.146902	0.13773	0.592239	0.172962
LINC02029	0	0.0104675	0.0128136	0	0	0	0	0	0	0	0	0.0432225	0	0	0	0	0	0	0.00786917	0	0.0143023	0.0450373	0	0.368154	0.0815182	0	0.0612995	0.0468855	0	0.0302499	0	0.0221227	0.0614256	0	0.0403911	0.0555754	0	0.0362378	0.0233652	0.0244161	0.0147668	0.196742	0.0192586	0.110815	0.0515479	0.0378597	0.0152828	0.0521866	0.0588019
AC008250.2	0.34441	0	0.187142	0.15539	0.16108	0.164941	0	0.163117	0	0.155348	0	0.157815	0.605461	0.592957	0.130692	0.15334	0.0684323	0.253035	0.0574641	0.133756	0.104442	0	0.109416	0.76812	0.119056	0	0.268581	0	0	0	0	0	0	0	0	0	0	0	0.0853115	0	0	0	0	0	0	0	0	0	0.0536747
TMEM75	0.0163058	0	0.0443003	0	0.0305048	0.015618	0	0	0.0319021	0.0147096	0	0	0.01911	0	0	0	0.00647973	0	0.0217647	0.139316	0.0692259	0	0.0414417	0.0606099	0.0338197	0.0354997	0.0678173	0	0.115644	0.0278886	0.0988618	0.0458906	0.11043	0.0484352	0.0279287	0.211353	0.0549561	0.0814347	0.00807799	0.101296	0.0970006	0	0.0133164	0.0383119	0.0534646	0.0261783	0.0105674	0.0360847	0.162635
AC079793.1	0.19	0.253011	0.165184	0.137158	0.462086	0.400368	0.267364	0.107984	0.185867	0.257102	0.0743567	0.243772	0.133605	0.130846	0.173037	0.0676744	0.151008	0.0558366	0.0380414	0	0	0	0.0965784	0.112999	0.0525437	0.0275769	0.0592672	0.226655	0	0	0	0.0356488	0	0	0	0	0	0.0437955	0.0188255	0.0393444	0.0118977	0.0528387	0	0	0.0622986	0.198274	0	0.168188	0.0236885
RRN3P2	1.14607	0.742993	0.901334	0.31297	0.465487	0.592195	0.813436	0.657066	0.634329	0.809422	0.629497	0.345494	0.742278	0.233662	0.274671	0.228275	0.808998	0.288056	0.110706	0.363101	0.24694	0.4608	0.354516	0.582953	0.198088	0.262646	0.548789	0.1649	0.0980374	0.0709278	0.484575	0.240496	0.306383	0.324755	0.510122	0.693007	0.169415	0.144831	0.141943	0.577695	0.358832	0.307537	0.258621	1.02043	0.824084	0.671832	0.185686	0.767551	0.451225
BCDIN3D-AS1	0.211655	0.135461	0.224664	0.195429	0.230211	0.320591	0.323232	0.270421	0.240756	0.186495	0.0770523	0.0721741	0.149986	0.118641	0.141954	0.210383	0.258195	0.202513	0.390919	0.321148	0.549295	0.175477	0.369044	0.314695	0.279049	0.228613	0.133067	0.626325	0.110546	0.353585	0.161154	0.526411	0.164112	0.336284	0.168616	0.162402	0.387089	0.374411	0.190202	0.163083	0.376035	0.442596	0.956715	0.508867	0.204431	0.422778	0.242437	0.326785	0.187173
LINC02100	0.667475	0.658395	0	0.401533	0.554982	0.710354	0.347873	0.421499	0.435303	0.602136	0.0967471	0.543732	0.347674	0.127685	0.225142	0.264158	0.117888	0.1453	0.346475	0.23042	1.25945	3.02166	0.37698	1.10269	0.512743	0.107643	1.00248	0.442358	0.613651	0.19027	1.1691	1.80895	1.69999	0.220299	0.254057	1.57304	0.833193	0.284916	0.220448	0.307151	0.325087	1.58124	1.69589	1.11523	1.45904	0.238134	0.769022	1.53183	0.647253
AC105219.3	0.126845	0.00866213	0.127244	0.0528274	0.109524	0.242989	0.0228838	0.240302	0.152721	0.105626	0.0636424	0.0178839	0.0457415	0.083994	0.118483	0.0347538	0.147343	0.0669072	0.540493	0.500198	0.721971	0.223618	0.967146	0.855944	0.917438	0.778907	0.456544	0.0290993	1.86843	0.233639	0.958369	0.512602	0.101663	0.173901	0.192193	0.344927	1.00849	0.412333	0.357705	0.20205	1.04481	0.443204	0.478111	1.32969	1.02378	0.266305	0.113823	1.06525	0.468355
AF178030.1	0	0	0	0	0	0	0	0	0	0	0	0	0	0	0	0	0	0.0430118	0	0	0	0	0	0.0652838	0.121426	0.0637287	0.0456544	0	0	0	0.0532427	0	0	0	0.112809	0	0	0	0	0.0909227	0.0274949	0.0407024	0.0717166	0	0	0	0	0	0
AC112206.2	0.847249	1.33073	0.844009	0.744915	0.548663	1.56059	1.019	1.74911	0.733184	1.12687	0.991881	0.537542	0.674701	1.0192	0.824365	0.696401	1.3338	0.69695	0.619817	0.0506214	0.0131757	0.152129	0.138033	0.0161502	0.105136	0.063062	0	0.0323942	0.102716	0.0418008	0.0461	0.0203801	0.0113174	0.024199	0.0651167	0.0127994	0.0732185	0.0333834	0.0968614	0.0562322	0.0680182	0.0302075	0.0798371	0.0561476	0.0237438	0.200546	0.0563161	0.0160253	0.0778696
AC026894.1	0.210968	0.0374577	0.0764224	0	0.0526237	0.0269425	0.0329855	0.0266446	0.110069	0.0253756	0.073389	0	0.0329667	0	0	0.0250476	0.0447127	0	0	0	0	0.0179073	0.0178728	0.0209116	0	0.040827	0.0292479	0	0.0166248	0	0	0	0	0.0208889	0	0.033146	0	0.0432255	0	0.0582485	0	0.0130378	0	0.0132184	0.015372	0.0225801	0	0.0207499	0.00876758
AC015921.1	0.0346642	0	0.0226025	0.0250235	0.0259398	0.0929655	0.0162596	0.0656695	0.013564	0.068796	0.0180878	0	0	0.023872	0.0420925	0.0246935	0.0220403	0	0.296123	0.0323095	0	0.158887	0.449312	0.65971	0	0	0.187423	0.0137839	0.0163897	0	0	0.0260155	0.0144468	0.0102968	0.0237492	0	0	0.0852287	0.123645	0	0.143263	0.0064267	0	0.149862	0.0075773	0.0055652	0.00898602	0.0102282	0.0086436
AC103923.1	0.0431214	0.0127604	0.0156205	0.0259405	0.0268904	0.0826047	0	0	0.0281222	0	0.0937533	0.0263453	0.0336915	0.0247468	0	0	0.0228479	0.0140804	0.0383718	0.401921	0.0174353	0.18301	0.0547972	0.106857	0.218625	1.7733	0.059782	0.085734	0.0169903	0.208966	0.122007	0.269688	0.0748812	0.149437	0.049239	0.203248	0.161482	0.0552199	0.0427252	0.238117	0.135012	0.11992	0.821704	0.081054	0.10997	0.219227	0.111784	0.148443	0.134405
C5orf66-AS1	0	0	0.0227545	0	0	0.0401102	0.0982131	0	0	0	0	0	0	0	0.0317816	0	0	0	0.0838444	0.813166	17.4993	0.0266591	0	0.0311318	1.65027	5.8957	0	7.41007	3.56398	0	2.36125	0.235713	0.10908	0	0.932446	0	2.25822	0.225229	0.145222	4.42253	2.49118	5.45412	0.54719	0.413251	0.0228847	0.268925	5.56355	0.092673	0.130526
AC138393.2	0.6777	0.218776	0.234335	0.16678	0	0.0590102	0.361229	0	0.180807	0.333469	0.0401847	0	0.216613	0.159105	0.0467572	0	0.146897	0.150879	0.0822348	2.1534	0.112097	0.313768	1.13522	0.458012	0.340755	0.357682	0.384357	0.0918685	0.436945	0.131717	0.112061	0.809159	0.0641913	0.274508	0.316574	1.59714	0.449895	0.30769	0.0305216	0.765464	0.443661	0.514001	0.855342	0.434269	1.31305	0.247277	0.15971	0.59081	0.537683
LINC00189	1.07173	0.259481	0.282348	0.468886	0.911354	0.217746	0.685504	0.0922878	0.28593	0.278326	0.677853	0.476203	0.380618	0.279568	0.271123	0.318107	0.30974	0.34995	0.0108373	0.0504507	0.0787878	0.599572	0.144446	0.0724308	0.0449063	0.094274	0.270146	0.145282	0.0383885	0	0.078762	0.0609342	0.101513	0.072352	0.166878	0.114806	0.218915	0.0499062	0.0160891	0.168128	1.00666	0.0752639	1.48527	0.0152613	0.0177478	0.378013	0.105236	1.17389	0.0506132
AL121832.2	1.16264	0.867938	1.34963	1.04911	1.23583	1.31607	1.17745	1.45169	0.620372	0.643601	0.379167	0.920193	0.929038	0.545911	1.24334	0.376464	1.68007	0.388265	3.10375	3.94059	1.82695	0.908365	1.64534	4.67522	2.41142	3.45165	1.01656	2.52171	3.65435	0.316356	1.21757	3.22253	2.80818	0.0392448	3.37177	1.18318	9.26192	1.01512	0.706885	4.2132	1.04242	1.27372	7.59595	6.08431	4.70743	2.50291	1.23297	1.16951	1.07068
AC131971.1	0.107192	0.0528671	0.0258867	0.0214946	0.0445633	0.15971	0.0837993	0.0225634	0.163116	0.0107444	0.0776849	0.06549	0.0279171	0	0.0180782	0.021211	0.09466	0	0.00794881	0.129514	0.0866825	0.0454932	0.0756759	0.0885429	0.296436	0.207441	0.173376	0	0	0.081483	0.101097	0.603359	0.148914	0.0707572	0.0917999	0.196483	0.0267611	0.137267	0.0236017	0.271296	0.104414	0.0441629	0.0972674	0.414167	0.156209	0.00956072	0.154375	0.351432	0.163342
AL035409.1	1.49164	0.851277	0.849104	3.52519	0.597973	2.31315	1.83246	2.89311	2.64043	2.37085	1.71419	0.716042	1.16544	1.71206	1.13205	1.45473	2.48394	1.4264	0.047405	0.220684	0.0430796	0.63306	0.225657	0.844881	0.0491077	0.463925	0.0369277	0	0.0839603	0.091115	0.0430655	0.0666353	0.185018	0.21099	0.638721	0	0.0398994	0.300165	0.0703777	0.220629	0.0222394	0.0658446	0.174025	0	0.11645	0.627199	0.322231	0.104793	0.154976
LINC00571	0.328252	0.41062	0.551301	0.403909	0.446612	0.571646	0.314938	0.367461	0.379495	0.565319	0.369814	0.382865	0.419677	0.333945	0.362358	0.664302	0.675935	0.21924	0.069705	0.301318	0.0542956	0.227966	0.474014	0.177475	0.0412621	0.0433118	0.31028	0.103828	0.0705466	0.370031	0.0361852	0.503905	0.155459	0.310243	0.281116	0.140653	0.117337	0.137569	0.236536	0.185381	0.0467158	0.179806	0.121852	0.434709	0.114153	0.227566	0.135375	0.176102	0.15812
LNCTAM34A	0.698873	0.890872	1.26582	1.19658	0.737534	0.789539	0.546354	0.9166	0.876499	0.517301	0.654541	0.853963	0.92407	0.370222	0.299198	0.702097	0.612417	0.754824	0.621896	2.05998	2.04324	1.02671	1.48018	1.78513	2.77516	1.53454	1.56513	1.67453	1.03791	4.62803	2.36852	1.41213	0.522785	2.58163	0.997528	2.49167	0.422772	1.66599	0.834494	0.964796	2.06472	5.74759	4.68306	4.2441	3.17287	1.40971	2.71754	3.27827	1.37402
ANKRD44-IT1	0.346746	0.263851	0.0358878	0.0297988	0.15445	0.0948911	0.232349	0.156403	0.12922	0.119163	0.0861583	0.151319	0.0774053	0.0284275	0	0	0.0787387	0.0161747	0.0440791	0	0	0.021023	0.104913	0.0245501	0	0.0479307	0.0858422	0.0164143	0	0.0282408	0.0800882	0.0309801	0.0172038	0.0490468	0.0565627	0.0389132	0.01855	0	0.03272	0	0.0103395	0	0.0269692	0.0310366	0.10828	0.0397633	0.0214017	0.097441	0.0205862
AL359880.1	0.132714	0	0.0721129	0	0	0	0.155627	0	0	0	0	0	0	0	0	0	0	0.0650028	0.0885725	0.103082	0	0.0844873	0.252974	0	0.183508	0	0	0	0	0	0	0	0	0.0985546	0	0.625537	0.223647	0.050985	0	0.274819	0	0.0615127	0.108384	0.686014	0.145051	0.0532669	0.172018	0	0.248195
E2F3-IT1	0	0	0	0	0	0	0	0	0	0	0	0	0	0	0	0	0.0350715	0	0	0	0	0	0	0	0	0.0640474	0	0.0877344	0	0	0	0	0	0	0	0.207991	0	0.033905	0	0.0913773	0.0276324	0	0.0720752	0	0	0.0708449	0.057196	0	0
LINC02595	0.0941387	0.0835723	0.204608	0.0849465	0.176114	0.270503	0.110392	0.178341	0.0920908	0.127385	0.122804	0	0	0.0810374	0.28578	0	0.187048	0	0.0942411	1.90112	0.11419	0.539367	0.179443	0.839811	0.911178	2.11783	0.685181	1.40375	2.78189	0.201263	0.228305	1.50134	0.343295	0.489357	1.24962	0.110928	1.74504	1.19346	0.139911	0.682284	1.03161	4.93053	0.0768802	1.7695	0.308669	0.302272	0.915137	0.277772	3.93185
AC090948.1	1.2539	0.827731	0.838558	0.522212	1.14282	0.739079	0.754041	1.21818	1.57259	1.24717	0.545238	0.235716	1.3565	0.498181	0.39041	0.229033	0.868803	0.31495	1.18016	0.149836	0.233995	0.982453	1.18484	0.908266	0.400107	0.139994	0.46802	0.127846	0.19002	0.0549899	0.194932	0.301619	0.100496	0.191006	0.302878	0.378854	0.144481	0.247031	0.159279	0.199732	0.0603987	0.14902	0.210055	0.48347	0.421679	0.541983	0.125019	0.616638	0.240509
Z99289.1	0.187155	0.280374	0.0762705	0.16888	0.0437659	0.470557	1.09733	0.110798	0.251739	0.306012	0.198367	0.0214394	0.0822528	0.040277	0	0.0833261	0.148746	0.126043	0.0780659	0.236222	0.0283772	0.0595722	0.133779	0.156525	0.016174	0.0509323	0.231086	0.0232563	0	0.0100031	0.0425518	0.0438936	0.0731245	0.0347456	0.12021	0.248101	0.0394235	0.0718993	0.0115897	0.145332	0.0146494	0.0108432	0.0955271	0	0.0639225	0.253521	0.0303226	0.31063	0.116669
AC084083.1	0.122237	0.06511	0.0265679	0	0	0.0468322	0.114673	0.0463143	0	0.0220542	0	0.0896179	0	0	0.0742157	0	0.0777209	0	0.032632	0.189889	0.0593091	0.155634	0.0310669	0.327143	0.135216	0	0.0254198	0.0243032	0	0.0627204	0.0296448	0.0458694	0	0.0726192	0.0418736	0.11523	0.137327	0.0375679	0.0968912	0.151874	0	0	0.0399308	0.0689296	0	0.0196246	0	0.036068	0.228601
PELATON	27.942	27.2543	14.275	14.4133	47.8143	8.01521	17.5147	16.8764	17.0064	13.0582	19.9068	24.3399	20.7288	29.6451	13.6747	25.7788	20.9771	57.3889	2.6867	1.73402	0.611481	5.74907	1.10733	8.75874	1.7924	1.48425	3.21984	0.622839	2.42606	1.28099	2.96908	0.378334	2.8738	1.20863	4.11985	3.17375	0.355985	1.87024	4.45962	0.775458	1.43404	2.39661	0.917481	0.568536	6.21021	8.39965	1.07345	6.18357	2.9405
FLJ42969	0.0271833	0.152837	0	0.0163526	0.0169514	0	0	0.0171658	0	0	0	0.0166078	0.0212388	0	0.0412606	0	0.0504108	0	0.181419	0.365975	0.252794	0.0230735	0.0921164	0.040417	0.100232	0.0394542	0.037686	0.0720611	0.214211	0.20147	0.0659248	0.102005	0.0566452	0.201865	1.21055	0.192189	0.0814374	0.0626582	0.197513	0.0187633	0.0907841	0.109194	0.0295997	0.0510957	0.00990339	0.0581889	0.0704674	0.0267362	0.0282426
AP002954.1	0.290723	0.14748	1.48943	1.12429	2.17553	2.46635	1.36366	2.59644	2.19393	1.94825	0.812675	2.58816	3.50455	2.14511	1.38687	2.21893	3.00377	2.72583	0.194026	0.51614	0.251889	1.69213	0.105554	0.247003	0.40199	0.241119	0.431837	0.247721	0	0.142068	0	0.233772	0.822178	0.801887	1.10261	0.293634	0.0466588	0.0957319	0.781855	0.344009	0.104028	0	0	0.234199	2.22423	1.73362	0.376821	0	0.155341
FLJ31356	0.199978	0.0783229	0.255675	0.169836	0.0550173	0.0788704	0.110355	0.211709	0.103568	0.132649	0.153454	0.183267	0.124078	0.0506315	0.0892764	0.0942729	0.215034	0.10371	0.404317	0.56649	0.442338	1.10084	0.650263	0.428511	0.585562	0.332935	0.0611565	0.134481	0.166858	0.276644	0.206832	0.231747	0.0980517	0.331953	0.533934	0.596042	0.336998	0.203362	0.0815875	0.377567	0.766083	0.158117	0.21135	2.59809	0.237853	0.406042	0.0457416	0.798328	0.241992
LINC02043	0.0289045	0.0171068	0.0104705	0	0	0	0.0225965	0.0365054	0	0.0173834	0	0.0176594	0	0	0	0	0.00765754	0	0.0257208	0.104771	0.163618	0.049069	0.0244873	0.0716269	1.05247	0.615302	0.0100181	0.028734	0.364439	0.0494369	0.408911	0.379625	0.0602319	0	0.107267	0.0681193	0.119067	0.0148057	0.028639	0.0399028	0.380096	0.0446571	0.424897	1.15001	0.494932	0.108278	0.0124882	0.270077	0.0600617
AC005920.2	0.0531657	0.0943964	0.115554	0	0.0994621	0	0.124689	0.201439	0.208036	0.0479613	0	0	0.124618	0	0	0	0.169019	0.104161	0.0354824	0.0825902	0.0644897	0	0	0	0	0	0	0	0	0	0	0	0	0	0	0	0	0	0	0.110093	0	0	0.0868376	0.049967	0	0.0426777	0	0	0
AL121652.1	0.0393996	0.0349772	0.128451	0	0	0.15095	0.184807	0	0.0770849	0.106628	0.0513969	0	0	0	0	0	0	0.0771908	0.0788849	0.244821	0.191166	0.0501643	0.150203	0.234322	0.217916	0.11437	0.0409667	0.195836	0.139715	0	0	0.0739235	0.0410509	0.0585168	0.101226	0.0928531	0.221317	0.090817	0.0390376	0.0815869	0.0493436	0.0365231	0.0643528	0.185146	0.0861241	0.0948816	0.0510679	0.116255	0.319292
AL157394.1	1.41324	1.74109	1.36343	0.910885	0.647478	1.93374	0.777882	1.33865	1.46713	1.19684	1.03466	1.11012	1.18306	0.893795	1.66355	1.38683	1.19197	0.565057	0.163613	0.537646	0.0699692	1.59739	0.531438	2.16557	0.23928	0.313958	1.0646	0.143357	0.0681835	0.345304	0.961762	0.487025	0.150252	0.599702	0.444599	1.49536	0.178211	0.598324	0.542955	0.418066	0.0812718	0.240623	0.683065	0.623445	1.4658	0.868198	0.355139	1.93606	0.413523
ADORA2A-AS1	0.118404	0.233587	0.114377	0.102885	0.0902448	0.193216	0.246838	0.0996937	0.283136	0.138462	0.183062	0.0160756	0.0925114	0.0453004	0.0998454	0.0624791	0.0836489	0.124579	0.0321942	0.149873	0.0851104	0.100503	0.128173	0.143446	0.0303187	0.0763795	0.113994	0.0653921	0.0518364	0.243766	0.292471	0.049368	0.0274149	0.0195395	0.153981	0.196364	0.0197068	0.0336944	0.0130352	0.1907	0.0219686	0.0487822	0.157581	0.0412151	0.0623089	0.0633644	0.0454726	0.0711682	0.237836
FLJ46284	0.113722	0.0893087	0.0998197	0.138139	0.0736446	0.138251	0.133356	0.17401	0.149757	0.144021	0.0713227	0.104219	0.0410092	0.0865999	0.116183	0.0817904	0.139052	0.10069	0.115306	0.118907	0.220181	0.0389829	0.0972695	0.0682847	0.0302398	0.0285678	0.0318353	0.0173925	0.00258508	0.0243131	0.0132596	0	0.0683589	0.0129925	0.0168563	0.0463863	0.0835361	0.0151231	0.0303363	0.0452867	0	0.0851468	0.0500088	0.0431632	0.0286831	0.0315998	0.0141732	0.148419	0.0272663
AC010997.5	0.0997232	0	0.108373	0.0899857	0	0.191033	0.350821	0.18892	0	0.0899613	0	0	0	0.0858447	0	0.177598	0.0396289	0	0.299495	0.30983	0.0604819	0.0634848	0.760351	0	2.41308	0.21711	0.0518448	0.148702	0.0589383	0	0.0604621	0.187106	0.207806	0	0.0854033	0.352527	0.72822	0.0766215	0	0.516256	0.031223	0.0924428	0.244323	0.374894	1.14443	0.160102	0.0646283	0.0735624	0.155414
WASHC5-AS1	0.210489	0.186863	0.294103	0.108535	0.168764	0.288014	0.423136	0.113932	0.352989	0.135632	0.0784525	0.220457	0	0	0.045642	0	0.0716965	0.0294561	0.240821	0.607256	0.182373	0.497712	0.191059	0.178835	0.415784	0.218219	0.406456	0.0896774	0.248806	0.05143	0.182313	0.338512	0.219311	0.267961	0.386279	0.354329	0.675639	0.231039	0.119175	0.560406	0.357762	0.0557491	0.196457	0.480433	0.230056	0.217242	0	0.399267	0.26243
PARD3-AS1	0.292235	0.830188	0.444616	0.10548	0	0.335889	0	0.66435	0.343053	0.421805	0.152489	0.214252	0.410992	0.301878	0.532289	0	0.464524	0	1.13121	5.44767	0.779856	0.37208	3.04518	1.21661	2.02041	2.03594	0.182315	1.68497	3.1089	0.899685	0.7796	1.53526	0.304484	1.47571	0.650705	0.964197	6.04093	1.07778	0	1.2103	2.01296	0.37926	0.668247	5.16348	2.10805	2.06436	1.51513	2.06949	0.510087
AC025280.1	0	1.1451	0.147554	0	0	0.390149	0.636874	0.128611	0.531293	0.122486	1.68266	0.124431	0.318255	0.584404	0.412182	0.241806	0.0539562	0.0665028	0.0453082	0	0	0.086437	0	0	0	0	0.0705887	0	0	0	0	0.127376	0	0	0	0	0	0.104323	0	0	0	0.0629322	0	0.0638041	0.148399	0.272481	0.0879939	0	0.0423204
LINC02285	0.786153	1.19642	0.325464	0.506706	0.770383	0.32271	0.570688	0.248221	0.25635	0.624769	0.317429	0.85769	0.658109	0.386711	0.625049	0.533358	0.669446	0.513405	0.137414	0.116309	0.0681143	0.333649	0.333006	0.61227	0.0258818	0.163005	0.233549	0.0558225	0.110626	0.0800356	0.226973	0.0351195	0.23403	0.111201	0.176331	0.132338	0.0210286	0.129436	0.37092	0.0775205	0	0.294974	0.0917181	0.0175918	0.716027	0.676145	0.121307	0.220921	0.186695
AL118505.1	0.100498	0.0162213	0.0794287	0.0164881	0.153826	0.227519	0	0.0173079	0.0357495	0.082418	0.119181	0	0.064244	0.0943759	0.0693371	0.130165	0.0798731	0.116346	0.11585	1.57537	0.520858	0.0232646	0.313468	0.135839	1.93282	1.56472	0.835957	0.172563	1.88987	0.414089	1.2851	1.78274	0.0571143	0.678456	0.414683	1.37799	0.585047	1.18633	0.271566	0.472967	2.23119	1.38894	0.0895344	1.67436	1.28812	1.03407	0.319729	1.15918	0.854294
UBE2R2-AS1	0.218251	0.193753	0.0889429	0.0492348	0.0510377	0	0.0639827	0.155049	0.160127	0.0492215	0.320297	0	0.0639461	0	0.0414094	0	0.0650477	0.053449	0.054622	0.593322	0.0330921	0.173676	0.416019	0.243377	0.264058	0.158386	0	0.0542407	0.290228	0.139982	0.0330813	0.0511866	0.142124	0.202593	0.163547	0.578646	0.0612983	0.14673	0.108123	0	0.170834	0.0505792	0.133679	0.2564	0.506894	0.131397	0	0.120747	0.15306
LINC01356	0.0387296	0.0773605	0.0210445	0	0.0181138	0.0741917	0.0681242	0	0.0757741	0.0262038	0.0126307	0	0.0226951	0.0166698	0.0734829	0.0344869	0.00769535	0.0379391	0	0.0300822	0.0117447	0.0493113	0.282994	0.230338	0.0267762	0.0562127	0.533578	0.125129	0.0801147	0	0.481375	0.0726664	0.353088	0	0.0331682	0.15973	0.293697	0.037197	0.00959345	0.0200499	0.0485045	0.0359021	0.964692	0.69159	0.116407	0.0932681	0	0.0999933	0.0181075
LINC02828	0.53872	0.647047	0.17219	0.171571	0.829981	0.364232	0.222963	0.180102	0.248	0.257286	0.165356	0.406579	0.0742785	0.0545584	0.192401	0.564359	0.302232	0.279384	0.0211493	0.0492279	0.0384391	0.282433	0.0805398	0	0	0	0.230649	0	0.0749161	0	0.0384265	0	0.132071	0.0941312	0.0542779	0	0	0.0243483	0.219788	0	0	0.0587518	0	0	0.173176	0.38157	0.0410744	0.140257	0.0395092
AP001381.1	0.363598	0.674916	0.431057	0.119307	0.618378	0.50656	0.620177	0.814056	0.517364	0.119275	0.129358	0.666428	1.00721	0.113817	0.150516	0.1766	0.446604	0.0647593	0.154421	0	0.120284	0	0.252026	0.294878	0.365641	0.0959511	0.171845	0.558609	0.117214	0	0.0400816	0.186055	0.103319	0.0490928	0.311386	0.233698	0.185674	0.126985	0	0.342237	0.0827937	0	0	0.0310657	0	0.0796011	0.0428435	0.195065	0.164844
AC012467.1	1.51688	0.795732	0.0749298	0	0.25798	0.660408	1.94048	0.391863	0.674493	0.435399	0.179889	0	0.323228	0.593536	0.104656	0.122792	0.328796	0.202626	0.276097	0	0	0.0877876	0.61333	0.102516	0	0.200148	0	0	0	0	0	0	0.215517	0	0.118097	0	0	0	0	0	0	0	0	0	0	0.498128	0	0	0.0859633
AL359504.1	0.121275	0.137025	0.0838689	0.0795876	0.041251	0.380157	0.0775706	0.187976	0.215703	0.0696203	0.0431464	0.0808296	0.0258421	0.0569438	0.100407	0.0785379	0.0963865	0.0323999	0.103012	0.667944	0.294212	0.631676	1.16285	0.196708	0.16769	0.35204	0.389759	0.131519	0.0130319	0.16971	0.0935821	0.434399	0.505432	0.245617	0.207721	0.233844	0.173404	0.135535	0.0218474	0.273961	0.434938	0.183962	1.9088	0.559531	0.277146	0.185852	0.0857405	0.504231	0.240547
AC011287.1	0	0	0.0193954	0	0	0	0	0	0	0.0161003	0.0465638	0	0	0	0	0.0317844	0	0.017483	0.0119112	1.2199	0.432974	0	0.113399	0	0.789696	2.30545	0	1.3484	1.94085	3.73934	0.692532	2.1766	0.0371907	0.0530142	4.84519	0.0841217	0.0601517	0	0	0.110872	2.11224	3.70594	3.03168	1.62704	0.0195064	1.81947	0.809651	0.0526615	1.1237
AL451050.2	0.181169	0.0229762	0.112504	0.0467081	0.242092	0.297474	0.121398	0.196123	0.151909	0.163434	0.101287	0	0.0606644	0.0445587	0	0.0460921	0.246838	0.025353	0.29364	0.964925	0.219757	0.065905	0.789338	0.269368	0.966241	0.939111	0.0269107	0.0771857	0.244741	0.154931	0.0941506	0.388478	0.242694	0.0384392	0.487625	0.121989	0.494296	0.0198857	0.0769305	0.321562	0.372754	0.335884	1.5641	2.26214	2.17811	0.228532	0.16773	0.572752	0.258142
CARNMT1-AS1	0.147296	0.0653816	0.0266788	0.0443045	0.0918537	0	0.0575756	0.0465076	0.192123	0.088585	0	0	0.23017	0.169063	0	0	0.0780452	0.0480966	0.0983044	0.190681	0.119113	0.125027	0.0623932	0.0730017	0.13578	0.427576	0.127629	0.0244046	0.261165	0.0419881	0.148843	0.0921216	0.179048	0.0364611	0.0630725	0.231423	0.0551599	0.132036	0.0243239	0.0508358	0.138354	0.0455142	0.200487	0.438376	0.0804943	0.039413	0.0636395	0.0362185	0.0918218
SUGCT-AS1	0.817269	1.52185	0.953144	0.647531	0.988218	0.496406	0.864869	0.207695	1.69648	0.449553	0.611074	2.26519	1.6353	0.291707	0.574868	0.248496	0.60994	0.331951	0.11973	0.247724	0.120895	0.203037	0.0506614	0.281557	0.0551249	0.17359	0.103631	0.0891711	0.459459	0.0255698	0.265883	0.0935001	0.228457	0.192435	0.375562	0.375816	0.111971	0.0918939	0.246878	0.165109	0.0124822	0.184781	0.032558	0.00936706	0.89324	0.744052	0.0387551	0.0588167	0.149113
LINC00641	2.22375	5.67019	3.10806	1.36004	1.20761	2.82218	4.15055	2.07713	3.51685	2.15374	11.2208	0.537786	2.70029	0.957135	0.796958	1.00657	1.88521	1.49762	1.76445	1.89517	0.359653	1.51397	2.24892	1.93788	0.589344	0.775517	0.956993	0.214922	0.405235	1.07499	0.374516	1.28646	0.450519	1.05046	0.732675	0.633253	0.614158	0.925492	0.465145	0.383737	1.1991	0.881822	1.48817	0.606669	0.580611	1.46029	0.328264	3.31722	1.573
CARD8-AS1	3.24513	3.72446	1.45156	2.83119	3.50506	3.15976	3.95257	1.68129	4.13917	2.92747	1.33313	2.7275	2.35337	2.20702	3.9732	2.79385	2.45091	2.37978	1.38203	0.445626	0.489323	1.50661	1.48093	1.66608	0.520607	0.79368	1.64982	0.588164	1.32454	0.505968	1.26095	0.925076	2.31637	2.23678	1.65827	1.56336	1.34953	0.675001	1.76754	1.11379	0.943066	3.29076	0.571037	0.429681	1.96935	2.7201	1.18517	2.65834	1.2406
BBOX1-AS1	0.026907	0.0358303	0.0731022	0	0	0	0.157762	0.025487	0	0	0.0175502	0.0493172	0.0315344	0.0231624	0.163365	0.0479189	0.0320776	0.0395368	3.66334	12.9576	12.4841	0.119905	0.632563	0.100016	5.95282	7.69349	0.125897	4.44022	3.00558	5.92514	6.62336	6.462	2.27082	13.3675	11.2912	13.6653	4.70056	0.506508	1.85286	0.947204	4.86094	4.98853	6.50434	8.5727	5.16115	1.22035	9.53849	0.793936	3.22048
AC244093.5	0.245836	0.109121	0.133579	0	0	0.0470931	0.172967	0.0465723	0.0480976	0.15524	0.160347	0.180234	0.115246	0.0423245	0.0373146	0.043781	0.136769	0.0722454	0.26251	0.305515	0.149099	0.250402	0.21868	0.365517	0.169962	0.321129	0.255614	0.0488771	0.0581174	0.0210233	0.14905	0.27675	0.025614	0.0365119	0.189481	0.405553	0.16571	0.188886	0.0243577	0.254533	0.277094	0.0455776	0.200766	0.323464	0.241819	0.0592019	0.0955923	0.145076	0.183899
AP002957.1	0	0	0.00799584	0	0	0	0	0	0	0	0	0	0.017246	0	0	0.0524131	0.00584769	0.00720748	0.0687461	0.045719	0	0.262302	0.00934987	0	0	0.021358	0.0306012	0.00731425	0.0434851	0.0566288	0	0.0138048	0	0	0.0189034	0	0.00826595	0.0226128	0.0218702	0	0.244188	0.040923	0.0480701	0.02766	0.040208	0.0649683	0	0.0976948	0.0183465
AP000350.5	0.143972	0.10225	0	0.0519656	0.0538685	0.110319	0.0675315	0	0.169008	0.155855	0.187812	0.31666	0	0.0495743	0.0437061	0	0.160196	0.0564135	0.115303	0.447308	0.838261	0.109985	0.32932	0.214063	0.15926	1.00303	0.0898192	0.772864	0.238253	0.0984974	0.0698322	0.540257	0.150007	0.769787	0.197277	0.13572	0.420538	0.088496	0.0285299	0.178879	0.414711	0.106769	0.705467	0.270621	0.28324	0.231142	0.149288	0.424814	0.251299
AC005730.3	0.0482268	0.0428137	0.20964	0.0870353	0.180445	0.18477	0.226212	0.0913632	0.283066	0.0870118	0.062912	0	0	0.0830301	0	0.171775	0.153318	0	0.257489	0.0749179	0.409492	0.36842	0.674136	0.215116	0.266738	0.48998	0.351015	0.0958846	0.513053	0.0412424	0.116959	0.542914	0	0.143254	0.123905	0	0.108361	0.111164	0	0	0.362392	0.178824	0.551395	0.0453253	0.210839	0.425844	0.125019	0	0.090191
AL133353.1	0.0582542	0.672302	0.253228	0.105132	0.326945	0.111594	0.136623	0	0	0.105103	0.151986	0.106772	0.136545	0	0.176844	0.20749	0.277794	0.11413	0.155513	2.26237	0.70662	0.148341	0.370138	0.606299	0.724947	1.01461	0.363427	1.79523	2.27233	1.29526	0.423833	3.38828	0.182087	1.47084	0.0498891	1.51016	1.24347	2.10368	0.230876	0.36189	2.91827	2.21405	2.56902	2.18998	2.03742	0.374099	0.528544	0.429721	0.472089
KIF26B-AS1	0.980612	0.0386909	1.25512	0.432598	0.122301	0.29221	0.153322	1.11463	0.0852692	0.255557	0.454831	0.159763	0.102156	0	0.198458	0.23285	0.917922	0.661744	0.13089	0.0338518	0.0264328	0.110981	0.359993	0.324001	0.0301315	0.094885	0.0226581	0.0216628	0	0.0559064	0.105697	0	0	0	0.16796	0	0	0.0167432	0	0.360997	0	0	0	0.0204803	0	0.122448	0.197715	0	0.108675
AC007785.1	0	0	0.0577772	0.0959486	0	0.101846	0	0	0	0	0.0693548	0.097446	0	0	0.0806984	0	0	0	0.0354824	7.18535	0.128979	0.270767	0.0675613	0.0790485	0.220541	1.00315	0.110561	4.17531	2.89082	0.318262	0.193406	11.9703	0.110788	0.6317	2.1855	0	3.64346	0.898688	0	1.87158	0.432796	0.394274	1.64991	2.34845	0.0581078	1.49372	0.895842	0.156874	9.64447
AC245041.2	5.55932	3.9508	3.20348	5.25535	3.6274	5.13978	4.581	6.7908	5.47337	5.0603	3.10806	3.81615	2.6833	2.62378	6.13595	2.57391	7.6711	2.82455	0.157578	6.76885	0.833164	6.31302	1.1638	0.670198	3.51209	5.79464	2.8493	0.540561	5.13358	2.8207	1.49226	1.4364	0.12673	1.43457	0.0857841	4.1986	3.79399	1.98455	0.588397	1.43715	1.51883	2.02954	0.116863	6.50248	4.08983	1.55646	2.17934	6.02735	5.32994
AC000403.1	0.457892	0.205434	0.310337	0.515366	0.340807	0.509315	0.658192	0.261169	0.317887	0.435277	0.218376	0.297801	0.288516	0.330592	0.306406	0.236747	0.266094	0.419608	0.0558612	0.15297	0.0955563	0.282096	0.0938508	0.497796	0.102119	0.114338	0.179179	0.0195781	0.110577	0.117895	0.202991	0.0923786	0.133378	0.190127	0.113847	0.174051	0.0110628	0.158886	0.0878102	0.193715	0.0215818	0.0456412	0.160837	0.111057	0.0753376	0.351755	0.0829622	0.261501	0.343757
ZKSCAN7-AS1	0.580626	0.48109	0.462724	0.349287	0.0724154	0.74151	0.72626	0.219993	0.151465	0.593626	0.302971	0.141895	0.181461	0.666426	0.528787	0.275744	0.522997	0.265428	0.361671	0.120263	0.46953	0.492843	0.688651	0.287764	0.107046	0.0561819	0.0804959	0.11544	0.366038	0.13241	0.0938753	0.43576	0.403307	0.402431	0.29835	0.364896	0.130461	0.386636	0.42188	0.320622	0.121195	0.0717648	0.189671	0.072759	0	0.497157	0.050172	0.114215	0.14478
LINC01359	0.19585	0.112289	0.070946	0.0515452	0.145032	0.359545	0.344495	0.154595	0.239487	0.298145	0.0745172	0.0299141	0.0669468	0.0842969	0.0433525	0.0435989	0.194572	0.0679479	0.119817	0.12043	0.0148478	0.0467551	0.12444	0.115265	0.0677019	0.124364	0.05091	0.028393	0.00964593	0.0034893	0.0247383	0.0459331	0.0510148	0.01212	0.0663919	0.11539	0.0275035	0.01254	0.00404273	0.0337965	0.0255501	0.034041	0.273239	0.0268431	0.0668925	0.0753321	0.0211543	0.162531	0.0890235
AC008250.1	0.169071	0.0600375	0.183736	0.183074	0.0632594	0.0647756	0.0793043	0	0.0661572	0.244033	0.132332	0.185931	0.237777	0	0.153976	0	0.107499	0	0.112837	0	0.0820329	0	0	0.452485	0	0	0.0351591	0	0.0799393	0	0	0	0	0	0.0579172	0	0	0	0.201021	0	0	0	0	0	0	0	0	0	0
GAS5-AS1	1.44972	1.42247	1.21615	1.00981	0.904044	1.36421	2.20704	1.34912	1.3933	1.05543	1.09489	1.02557	1.13269	1.4888	0.84931	0.724721	1.33413	0.996584	0.814765	0.82971	0.771275	0.550507	2.23011	1.32355	0.386847	0.184575	0.317344	0.227553	0.75159	0.870013	0.33925	0.429481	1.03349	0.83104	0.609883	0.419578	0.485749	0.605796	0.529202	0.263335	0.971514	0.518692	0.789296	4.68509	0.945132	0.918738	0.49449	1.05065	0.602487
CALML3-AS1	0.0111316	0	0.0161295	0.0133929	0.0208249	0.014216	0.0174046	0.0281177	0.00725963	0	0.0435636	0.0204028	0	0.0127766	0.0168963	0.0132162	0.0176943	0.0472524	0.138677	2.52469	2.36745	0.0850379	0.117881	0.137924	4.26871	2.73046	0.0192906	0.269271	0.833338	1.28513	0.65691	1.68478	0.135312	1.95087	1.15033	1.93256	0.571097	2.10116	0.272057	0.82983	3.20645	1.13852	0.557571	8.71475	1.23691	0.589754	1.81796	0.41057	1.24212
AL035530.1	0.799895	0.520749	0.811324	0.481192	1.39668	0.204307	0.375198	0	2.29531	0.288637	0.556515	1.75933	1.24994	0.275429	0.323769	0.474846	0.381443	0.208952	0.106769	0	0.129369	0.203688	0	0.951448	0	0.309595	0	0	0.0630337	0.0456034	0.258653	0.100054	0.222246	0.079201	0.182675	0.125674	0	0	0.0528364	0.110426	0.0333926	0.0988663	0	0	0.874251	0.984552	0.138238	0.157348	0.0664852
PITPNA-AS1	2.14939	4.56795	2.19425	1.76319	3.96013	2.05872	2.0622	3.20816	2.54864	2.3209	0.764695	2.62637	2.13736	1.62598	4.05338	2.14592	3.28715	2.61594	11.1281	7.03205	11.5744	2.40493	4.42813	3.82525	2.02637	6.47564	6.80621	11.0073	5.73572	7.32456	4.77829	14.237	6.61662	2.95046	6.63782	2.45598	5.30507	6.78101	3.03312	3.91135	13.8876	7.90949	12.1278	7.49874	4.84075	5.98653	3.50352	3.07496	4.52719
AF230666.1	0.178534	0.327555	0.155215	0.0429601	0.0890665	0.228003	0.279143	0.202933	0.0931464	0.15032	0.108686	0.109076	0.0836948	0.0614748	0.126462	0.0423935	0.113515	0.116593	0.190643	0.314322	0.27431	0.136387	0.27225	0.247753	0.559557	0.276401	0.173259	0.402289	0.182895	0.081428	0.158759	0.200984	0.235621	0.194451	0.173283	0.36465	0.468004	0.283494	0.0943431	0.492932	0.156515	0.1324	0.486009	0.335585	0.130086	0.26752	0.0462814	0.122918	0.237428
AL354989.1	0.250172	0.345476	0.241663	0.150496	0.208009	0.479238	0.456343	0.315958	0.326306	0.30091	0.181306	0	0.325773	0.0957135	0.0421919	0	0.198831	0.136148	0.426682	1.03635	0.101152	0.990963	0.31791	0.950574	0.230613	0.201724	0.34683	0.0828987	0.295712	0.166399	0.134826	0.782309	0.173772	0.371559	0.404691	0.786108	0.18737	0.08543	0.055083	0.172682	0.348125	0.386513	0.181607	0.104498	0.39495	0.334701	0.180145	0.533125	0.467857
FAF1-AS1	0.0350915	0.124611	0.0381352	0.25332	0.0656489	0.0672224	0.1646	0.132958	0.137312	0.126626	0.0457769	0	0	0.120831	0	0	0.0278899	0	0.0468395	0	0.0425658	0	0.0445931	0	0	0	0.0729744	0	0.0414794	0	0	0	0.109687	0	0	0	0.0394235	0.0269623	0	0.0726658	0	0	0	0.0659605	0	0.0563379	0	0	0.131252
AC007216.3	0.554915	1.15296	0.269446	0.106538	0.397582	0.655902	0.609184	0.447344	0.854689	0.351481	0.877907	0.259682	1.21767	0.243925	0.107526	0.0841064	0.290894	0.266011	0.441263	0.220093	0.186179	0.24052	0.225054	0.315983	0.310184	0.291319	0.208697	0.246478	0.153515	0.050484	0.0715839	0.155066	0.0861109	0.157819	0.212337	0.333898	0.0397926	0.263076	0.0467929	0.415629	0.0961127	0.120392	0.192843	0.177542	0.167755	0.303283	0.107123	0.261282	0.412164
AC024581.1	0	0	0.0338905	0	0	0	0.0731393	0	0	0	0	0	0	0	0	0	0	0	0	0.532897	0.151312	0.436766	0.0396296	0	0.431211	0.543158	0.129704	0.465023	1.03215	0.426706	0.302524	0.409583	0.0324926	0.0463172	0.454026	0.073495	0.175177	0.0958446	0	0.0645776	1.03499	1.04072	1.06967	0.146546	0.136338	0.225302	0.808425	0.322063	0.602655
LINC02863	0.388711	0.439194	0.115207	0.0637736	0.132218	0.0338467	0.538698	0.13389	0.345686	0.127513	0.253537	0.161922	0.0828291	0.425872	0.214549	0.157331	0.21064	0.328853	0.0117919	0.0274474	0	0.112481	0	0.262704	0	0.0512892	0.1286	0	0.0417701	0.0151098	0	0.0331509	0.0368185	0.104967	0.0756576	0.0832797	0.0198498	0.0543023	0.0175064	0	0.022128	0.0327575	0	0.0332113	0.0772445	0.113465	0.0458026	0.573478	0
Z68871.1	0.327159	0.37342	0.270885	0.562311	0.349741	0.477499	0.474986	0.413191	0.518163	0.365403	0.42678	0.114217	0.438197	0.295039	0.189175	0.277447	0.247637	0.183132	0.187151	0.653432	0.113383	0.6149	0.395946	0.185307	0.236957	0.384397	0.340172	0.201332	0.331469	0.293101	0.264475	1.11074	0.568119	0.393349	0.600386	1.10145	0.700088	0.76608	0.401333	0.290343	0.81946	0.418807	1.11961	0.322118	0.42568	0.275126	0.302892	0.620574	0.271926
AL035530.2	0.778056	0.971833	0.462099	0.39186	0.389284	0.797228	0.509238	0.497042	0.584123	0.473369	0.318655	0.43114	0.614978	0.342675	0.549295	0.370579	0.61119	0.381088	0.404546	0.449738	0.109742	0.58747	0.919748	0.538065	0.175137	0.695953	0.272803	0.0719503	0.128329	0.177949	0.164558	0.390419	0.292217	0.26874	0.333165	0.383786	0.193116	0.111221	0.161353	0.224813	0.0849792	0.20128	0.265987	0.382628	0.711948	0.42122	0.0586325	0.707421	0.236873
AC013652.1	0.0490003	0.0628339	0.213002	0.0786056	0.0509275	0.0625778	0.127689	0.0928286	0.0426083	0.0245576	0.0284094	0.0199581	0.0127616	0.0468677	0.04132	0.0678727	0.0908701	0.0853337	0.75579	2.60498	1.81613	0.0415921	0.325178	0.105235	1.12171	2.45759	0.645358	1.20155	0.997515	1.12675	1.81554	1.35862	0.680721	3.03233	0.354363	0.577396	0.666709	0.861744	1.00876	0.507338	2.26719	0.752003	2.94348	0.956864	1.11871	0.410822	0.705688	0.602432	0.217215
AC004884.2	0.161639	0.229594	0.105396	0.350054	0.0604788	0.123857	0	0.0612435	0.126498	0.0874899	0.210859	0.177759	0	0.111315	0.0490693	0.172719	0.282628	0.0950041	0.0863014	0.803515	0.313708	0.164642	0.123244	0.0961322	0.804611	0.656896	0	1.09266	0.458553	0.248814	0.0784014	0.606552	0.0336828	0.38411	0.138428	0.228562	0.54478	0.372583	0.160154	0.401658	0.789497	0.869064	0.369616	0.486126	0.035333	0.311406	0.712332	0.0953887	0.443357
AL158163.2	0.277373	0.470094	0.328835	0.364056	0.330214	0.772866	1.06449	0.477699	0.740015	0.4322	0.16447	0.0924345	0.354627	0.0434129	0.153096	0.0898136	0.420859	0.24701	0.925583	0.352542	0.0305865	0.128421	0.512694	0.149966	0.0348665	0.219591	0.183531	0	0.178836	0.0431278	0.0611531	0.047311	0.0788178	0.262155	0.151164	0.059426	0.169971	0.0581229	0.0749522	0.156647	0.142109	0.0233748	0.247115	0.118493	0.110239	0.101207	0.130734	0.558024	0.141471
AC023590.1	0.0982431	0.184122	0.0711763	0.0591001	0.0816856	0.0209109	0.076803	0.0413592	0.0640706	0.0590841	0.0569593	0.0800298	0.102345	0.0563804	0.14912	0	0.0694056	0.0213862	0.0291407	0.118701	0.0397228	0.0694917	0.166459	0.308372	0.181125	0.26934	0.0908006	0.0325545	0.051612	0.0466751	0.0926562	0.143367	0.0227468	0.178337	0.121529	0.102902	0	0.125807	0.0973406	0.113021	0.0341774	0.0910707	0.0178294	0.112851	0.405641	0.17525	0.0141487	0.0644183	0.088462
AC005070.3	0.466958	0.917921	0.362472	0.373206	0.262075	0.626164	0.672738	0.480227	0.443748	0.379123	0.156638	0.281216	0.234542	0.195243	0.222759	0.332643	0.376429	0.209109	0.191439	0.25907	0.299392	0.24631	0.483193	0.267797	0.25827	0.164596	0.138723	0.185681	0.165588	0.102685	0.0566232	0.300388	0.16681	0.118891	0.1771	0.188654	0.284785	0.0666312	0.0462668	0.276273	0.250634	0.0680219	0.250601	0.231971	0.138528	0.182066	0.129696	0.314934	0.365945
AC105254.1	0.170541	0.126166	0.123556	0.359073	0.212698	0.381143	0.0666616	0.107694	0.278052	0.205129	0.111236	0.260484	0.0666234	0.0978713	0	0.101239	0.135542	0.139217	0	0	0	0	0.325077	0.211305	0	0	0	0	0	0	0	0	0	0	0.024342	0	0	0.043678	0.197137	0	0	0	0	0	0	0.0912656	0	0	0
AL133371.2	0.900562	0.479688	0.52196	1.9503	2.02172	2.87524	1.26725	0.568689	1.8794	0.595764	0.156638	1.10041	1.82942	3.10092	0.546773	1.28305	0.954328	1.11743	0.320548	0	0.218475	2.75187	1.1444	1.24972	0.249046	0.609975	0.312127	0	0.567732	0.308055	1.38322	0.675872	0.625538	1.51586	0.771244	0.990433	0.067449	0.461293	0.654345	0.372969	0	0.723506	0.0980615	0.0564254	0.787421	2.02414	1.08945	1.0629	0.486541
AC012557.1	1.09777	0.923261	0.91044	1.14699	0.648538	1.05146	1.69381	0.985108	1.29997	0.860007	0.753709	0.158848	0.744852	0.497365	0.745436	0.308688	0.734723	0.848972	0.829044	0.673158	0.385461	0.478162	0.513952	0.644291	0.239672	0.167718	0.300378	0.0861549	0.170738	0.0741148	0.665578	0.65043	0.210697	0.257436	0.222664	0.0680821	0.421915	0.244161	0.17174	0.239286	0.12663	0.133898	0.519036	0.325808	0.442038	0.718885	0.262109	0.724548	0.0720347
BET1-AS1	0.416297	0.936246	0.573048	0.400691	0.726886	1.0633	1.17161	0.946385	1.03168	0.70102	0.434449	0.305208	0.585469	0.286689	0.505507	0.444832	0.661727	0.353427	0.777934	0.603584	0.336644	0.353359	1.41071	0.412643	0.498876	0.322251	0.173142	0.0275894	0.196832	0.0949354	0.336534	0.520719	0.202415	0.370974	0.11884	0.392436	0.467689	0.127943	0.30248	0.28735	0.330198	0.205816	0.498633	0.417335	0.181998	0.423287	0.0359724	0.737012	0.173008
AC005288.1	10.9395	5.48443	9.85867	11.3715	8.8697	12.3849	11.5045	10.9649	11.2436	12.2942	11.1916	5.94375	11.3536	9.43473	5.6699	9.50354	9.65691	9.89191	9.83505	14.6346	11.726	10.6096	14.1624	11.7488	9.76262	15.1926	9.2619	11.283	15.8179	12.5497	7.46636	18.5613	13.066	10.9739	9.17529	7.06202	8.62374	14.1297	16.9398	10.2428	26.3215	7.5343	15.8901	14.988	11.1937	15.0422	10.5879	9.44747	9.22487
AL513164.1	0	0	0	0.102427	0	0	0	0	0	0	0	0	0.266065	0	0	0	0	0	0.0757566	0.264501	0.0688443	1.01167	0	0.0843862	0	1.48277	0	0	0	0	0	0	0	0	0	0	0	0.0436078	0	0.705162	0.1777	0	0	0.053341	0.124063	0.182238	0	0.0837335	0.212283
AL121748.1	0.203405	0.300956	0.122804	0.122362	0.169124	0.0432943	0.265025	0.128447	0.353742	0.44854	0.0884474	0.207119	0	0.0778208	0.308741	0.201247	0.107774	0.110696	0.301668	0	0	0.31653	0.31592	0.336032	0	0.0656055	0.117497	0.0224672	0.0267147	0.0193274	0	0.0424043	0.0235478	0.0335666	0.116131	0.0532627	0.126953	0.0173649	0.134357	0.0468002	0.0141523	0.0419011	0.0369143	0.106204	0.0741042	0.126995	0.0292937	0.0333433	0.11271
LINC01614	0.463067	0.0725454	0.0888057	0.44243	0.254795	0.313082	0.255536	0.0516033	0.106587	0.122864	0.106601	0.399408	0.383085	0	0.372109	0.145531	0.108245	0.0800497	0.70899	13.6677	0.528656	3.01729	1.62689	8.54553	0.0376644	1.70002	4.84317	0.433256	1.15912	1.60731	0.825755	0.971045	6.2438	3.27694	9.26112	6.41947	0.0612037	3.85094	1.75428	8.06602	0.0511711	2.67656	0.0889817	0.179203	2.44125	3.08307	0.847349	3.33551	5.6375
AC117386.2	0	0.0151839	0	0	0.0319975	0	0	0	0	0	0	0	0	0	0.0519222	0	0	0	0.125563	0	0.207467	0.217768	0.0217348	1.80555	0.094599	0.0248246	0	0.0170028	0.161738	0	0	0.0320908	0.0356411	0.0508053	0.0146477	0	0.0576453	0.0131415	0.0677863	0.0354176	0.128523	1.14156	0.0838083	1.60747	0.411259	0.3707	0.044338	0.0252336	0.0106621
AL023584.2	0.914354	1.55286	0.561636	0	0.148745	0.228465	0.372944	0.602503	0.233338	0.215178	0.2593	0.29146	0	0.0684438	0.060342	0	0.15798	0	0	0	0	0.101233	0	0.177325	0	0.0577003	0.0413357	0.27664	0.0469913	0	0	0	0.0414208	0	0	0.187379	0.0446622	0.152725	0.0393893	0.329288	0.0497881	0.0368522	0.0649326	0	0	0.0319121	0	0.175953	0.0495645
AL353804.1	0.900163	0.868614	0.637983	1.76579	0.951836	1.57444	1.37683	1.26045	1.3783	1.44756	0.71477	0.573872	1.46778	0.606433	0.891082	1.4637	0.933167	0.766773	1.41048	1.03357	0.522209	1.24577	1.69098	1.57115	0.595282	0.624852	0.203471	0.194533	0.693929	0.334695	0.23729	0.734318	0.734002	0.871914	0.703867	0.276706	0.659534	0.661562	0.310224	0.405221	0.465646	0.725604	1.08672	0.404611	0.342205	0.69117	0.608738	0.461927	0.390361
AC010186.3	1.14014	0.862214	0.481845	0.711274	1.29031	1.82007	0.973849	0.786642	1.83135	1.21265	0.238705	0.83847	1.12176	0.666426	0.96143	0.852299	0.704787	0.461914	2.79003	0.76531	1.88666	2.10578	3.22861	7.12609	1.35268	1.13385	1.61724	3.0854	0.94837	3.19589	5.64959	1.69022	1.69389	3.3867	1.07888	3.94752	1.24135	0.75705	0.592724	0.714113	0.846159	1.44834	1.4484	1.75283	1.41535	1.36153	1.09466	1.84821	1.52239
AC046143.2	0.551594	0.685554	0.599438	0	0.619151	0.845322	1.03492	0.208993	1.51086	1.09472	0.719556	0.404401	0.517164	0.569794	0.669796	0.589402	0.876788	0.540335	0.368129	0.514124	1.33816	0.561841	0.420569	0.984154	8.69483	1.12083	1.37648	1.20635	5.60724	2.16987	2.4079	0.620957	1.14943	0.983082	2.64537	0.779966	0.247875	1.10191	0.655832	0.456886	1.86519	4.29512	5.40564	1.96995	3.01434	0.885562	1.71588	1.46481	2.8196
AP002784.1	0	0	0	0.0881188	0.0913455	0.0467675	0	0	0	0.110119	0.159238	0	0	0	0.074113	0	0.0388067	0	0.0325868	1.02398	0.0592271	1.05685	0	0.0362989	2.12671	0.24804	0.0761538	10.1447	0.173146	0.229657	0	0.45806	0.279805	0	3.26163	2.5891	0.329129	0.18758	0	1.26386	2.20142	3.98309	2.23304	0	0.080049	0.39195	0	0.0720362	0.776167
FAM83C-AS1	0	0.0890329	0.0544944	0	0	0.192119	0	0	0.0981081	0.0452362	0	0	0	0	0	0	0	0	0.0669326	0.856873	0.243302	0.0638455	0.382335	0.447343	0.970715	0.582249	0.208558	0.0996982	0.414912	0.0428827	0.243222	0.470422	0.208987	0.297904	0.687108	0.35453	0.957699	0.154114	0	0.311514	0.0314005	0.185936	0.819036	1.69661	0.383644	0.120758	0.0649955	0.147961	0.375113
AC128709.3	1.12786	1.80228	0.674129	1.73014	1.10775	1.45838	0.529033	2.77767	1.93082	1.47531	1.43452	0.775209	0.727004	0.776716	2.22552	0.502153	3.31667	1.82299	0	0.919839	0.136809	0.0718007	0	0	0.389881	1.06405	0	0.0280302	4.39947	1.37444	1.81212	4.70843	1.23389	0.125634	1.73863	0	0.190064	0.0216646	0.0558749	0.408716	1.30658	2.0649	0	0.0265001	0	0.656391	0.913675	0.0415992	0.105463
AC079035.1	0.333038	0.0739141	0.226203	0.187824	0	0.318989	0.097634	0.276029	0.0814482	0.0938865	0.108612	0	0.0487891	0	0	0.0370693	0.0827159	0.0815601	0.0972418	0.161674	0.075745	0	0	0.216638	0.0863439	0.060422	0.0865711	0.0206921	0.0492079	0.0712015	0.0252401	0.0781079	0.0433746	0.0309145	0.0713037	0	0.0935377	0	0.0206237	0.0431025	0.0130341	0	0.0679954	0.0586877	0	0.0668348	0	0.0307088	0.155707
AC006270.1	0.332341	0.360602	0.481557	0	1.31257	0.495168	0.866043	0.839471	0.577976	0.16656	0.0481711	0.676821	0.173109	0.0635754	0.2242	0.131526	0.176091	0.108519	0.246447	0.172092	0	0.188064	0.328478	0.933368	0.153179	0.0535961	0	0.36709	0.130947	0.157895	0	0.069284	0.0384745	0	0.252994	0.174051	0.0829707	0.0567448	0.0731751	0.229399	0.0462467	0	0.060314	0.0347051	0.0807189	0.207496	0	0.108959	0.184156
FKBP14-AS1	0.148172	0.263082	0.10064	0.100278	0.10395	0.248353	0.217192	0.140352	0.144949	0.100251	0.0966456	0.0678952	0.0868272	0.0318877	0.0281132	0.0329851	0.103043	0.0725739	0.679861	0.719306	0.044933	0.259402	0.400122	0.275384	0.179272	0.134412	0.0770328	0.110474	0.459756	0.126713	0.247051	0.104253	0	0.165051	0.269652	0.174599	0.291312	0.099616	0.110108	0.498596	0.0347942	0.223201	0.181511	0.469994	0.080973	0.193281	0.0960269	0.245929	0.496477
AP002993.1	0.168105	0	0	0	0.628979	0.483041	0.788511	0.318466	0	0.0758246	0	0	0.78806	0.289419	0.12758	0	0.133606	0	0	0	0	0	0.106811	0	0	0.24399	0.0873955	0	0	0	0	0	0	0	0	0	0	0	0	0.348104	0.0526331	0	0	0.0789955	0	0.0674714	0	0	0.0523967
AC005532.1	0	0.114008	0.0620276	0.0257518	0.0533895	0.0273346	0.0334655	0.0270323	0.0279176	0.0901068	0.0372285	0	0	0	0.0649762	0	0.0340225	0	0.00952316	0.044333	0	0.127175	0.0362657	0.0848637	0.217035	0.0207105	0.103857	0.14185	0.0674669	0	0.0173028	0.10709	0.0148673	0.0211928	0.122202	0.100885	0.0320614	0.0109636	0.0565525	0.29548	0.00893529	0.119047	0.116532	0.0804643	0.0623826	0.0343629	0	0.357881	0.31133
AC008771.1	3.58339	3.83978	2.93587	2.67773	4.47792	3.88808	3.28286	3.63294	2.57431	2.42446	2.15467	2.23206	2.62478	2.16892	2.86828	2.14385	3.88262	2.94806	5.65185	4.10973	4.12591	4.74067	8.5559	3.55888	3.40646	1.44246	3.12919	2.22641	4.03715	3.23202	0.865648	3.33541	3.54399	2.45316	4.83101	3.69469	2.76771	2.23703	3.20375	1.30435	1.83193	4.32091	6.28729	3.63091	4.16128	2.76413	3.73747	3.67591	2.39088
AC138305.1	0	0.019274	0	0.0783639	0	0	0.0509186	0	0.0424773	0	0	0.0795869	0.0508895	0	0	0	0.0172554	0.0212678	0.173877	3.17033	0.368694	0	0.606971	0	0.720488	0.0315116	0	2.05037	0.538926	1.29967	1.68491	2.40338	0	4.19191	1.18997	0	0.146347	0.617213	0.0645345	3.3269	1.50907	0.362266	0.354613	0.469309	0.711875	0.662265	0.816081	0.160154	0.108274
AC108463.2	0.257054	0.228201	0.186233	0.309271	0.080149	0.0820701	0.502389	0	0.251461	0.154594	0.167664	0	0.200841	0.0737598	0.260115	0.076298	0.17025	0.167871	0.0857777	0.39932	0.0519674	0.272738	0.21777	0.445895	0.118478	0.31091	0.35637	0.085179	0.303847	0.146551	0	0.56268	0.535655	0.509039	0.403593	0.403866	0.0481311	0.230423	0.254692	0.443579	0.375586	0.238287	0.139952	0.120794	0.234124	0.240735	0.16659	0.884892	0.694384
ZNF503-AS2	0.595748	0.594404	1.15161	0.818257	1.11452	1.16143	1.16228	0.918872	0.557001	0.803768	0.281977	0.550797	0.630236	0.499222	0.888261	0.920134	0.984685	0.754017	1.67835	2.39147	1.01042	0.523579	2.45876	0.337066	1.8006	1.66814	0.422099	2.80918	1.07187	3.02976	1.2658	1.15734	1.85666	2.04368	1.66154	0.472142	3.28131	0.46989	0.349986	4.80359	0.917779	1.72518	1.68778	0.56486	1.93033	1.86211	3.80624	0.622249	1.42636
Z93241.1	0.0797486	0.188793	0.115554	0.0479743	0.0994621	0.152769	0.124689	0.10072	0.104018	0.143884	0.277419	0.097446	0.62309	0.1373	0.0403492	0.236708	0.0845097	0.0260403	0.0354824	0.0412951	0.0322448	0	0	0.0395243	1.47027	0.0771655	0	0	0	0.022733	0.0322343	0.0498761	0	0.118444	0.0227656	0.125296	0	0.0408494	0	0.110093	0.0998761	0	0.0434188	0.0249835	0.348647	0.0640165	0.103366	0.0784371	0.0165712
LINC00886	1.07144	0.655983	1.10916	0.791789	0.440631	0.97316	0.628209	1.32111	1.1927	0.75408	0.897657	1.04116	0.433	0.628135	0.455644	0.444133	1.20025	0.54288	0.523973	0.616985	0.0504174	0.364564	0.827493	0.617993	0.427849	0.180982	0.0720293	0.0137731	0.0928023	0.473932	0.330406	3.19739	0.0914248	0.569307	0.0632816	0.14149	0.114144	0.40097	0.384371	0.124323	0.237138	0.458078	0.158407	1.11983	0.151427	0.289163	0.179579	0.64728	0.676551
AC078962.1	0.25126	0.780702	0.20479	0.226726	0.587569	0.360992	0.14732	0.119	0	0.113332	0	0.230264	0.147235	0.216292	0.190689	0.111867	0.149772	0	0.167689	0	0	0.159955	0.159647	0.747163	0.43428	0.182341	0	0.187333	0	0	0	0	0	0	0.053795	0	0.0705694	0	0.124476	0	0.0393344	0	0.102598	0	0.0686541	0.100847	0	0.278019	0.156631
OIP5-AS1	10.6062	7.59441	6.72498	11.6154	9.10414	13.6073	11.4655	11.0425	12.8021	11.1938	5.48709	6.61184	9.7026	8.78843	9.46689	8.83289	9.34614	8.6938	7.45217	9.40972	9.28867	7.1058	13.0037	4.81063	5.17289	11.3873	5.29463	6.83571	11.0832	10.5829	6.59858	9.42338	13.3842	14.743	5.40817	7.39859	7.7001	8.30972	6.05272	6.79507	10.5898	10.8958	10.9424	7.8763	13.5665	8.99356	16.4642	11.8914	8.04692
AC091435.2	0.281167	0.110937	0.067901	0.338282	0.35067	0.119692	0.146537	0.118368	0.244489	0.11273	0.122261	0.229041	0.21968	0.161358	0.0948384	0.111273	0.198635	0.183618	0.0625494	0.0970618	0	0.119329	0.873394	0.0464497	0.0431974	0	0	0	0	0	0	0.0586155	0	0.0463992	0	0.0736251	0	0	0.0309537	0.0646919	0.0195628	0.0579199	0.0510267	0.0587223	0.0341448	0.100311	0	0.0460904	0.0389498
[truncated: 149 more columns]
